# Supplementary material for: STAT1 is required to establish but not maintain interferon‐γ‐induced transcriptional memory
Source: EMBO J. 2023 Jun 5;42(14):e112259. doi: 10.15252/embj.2022112259 (PMC10350821; doi:10.15252/embj.2022112259)
Supplement: Supplementary file 5 — Source Data for Figure 1 [file EMBJ-42-e112259-s004.zip]

Archive with 3 entries (3 files):
- 1B/Analyzed RNAseq/README.txt
- 1B/Analyzed RNAseq/RNA_Seq_GBP_memories_ data fromSiwek, et al 2022.xlsx
- 1C/Westernblot/1C_memory.tif
