# Supplementary material for: STAT1 is required to establish but not maintain interferon‐γ‐induced transcriptional memory
Source: EMBO J. 2023 Jun 5;42(14):e112259. doi: 10.15252/embj.2022112259 (PMC10350821; doi:10.15252/embj.2022112259)
Supplement: Supplementary file 5 — Source Data for Figure 1 [file EMBJ-42-e112259-s004.zip › 1B/Analyzed RNAseq/README.txt]

Experimental outline for transcriptional memory; HeLa cells were primed with IFNγ for 24 hours, followed by IFNγ washout. After 48h, naïve and primed cells were induced by IFNγ for 24 h.  RNA-seq data [obtained from dataset reported in (Siwek et al 2020), raw and analyzed data: GEO: GSE150199] 
C1: naive sample
C3:1st induction
C5: primed
C7: 2nd induction
