# Supplementary material for: STAT1 is required to establish but not maintain interferon‐γ‐induced transcriptional memory
Source: EMBO J. 2023 Jun 5;42(14):e112259. doi: 10.15252/embj.2022112259 (PMC10350821; doi:10.15252/embj.2022112259)
Supplement: Supplementary file 5 — Source Data for Figure 1 [file EMBJ-42-e112259-s004.zip › 1B/Analyzed RNAseq/RNA_Seq_GBP_memories_ data fromSiwek, et al 2022.xlsx]

## Sheet: Sheet1
	naïve		induction		primed		reinduction
	Mean_C1STD C1		Mean_C3	SD_C3	Mean_C5	SD_C5	Mean_C7	SD_C7
GBP1	249.774	11.6036	68796.4	541.711	1001.22	907.734	87988	474.436
GBP5	3.57626	1.4628	6909.44	31.8603	217.067	313.021	43344.3	206.079
GBP4	1.60686	1.51494	14403.2	443.341	170.791	255.586	27772.7	407.442
