# Supplementary material for: STAT1 is required to establish but not maintain interferon‐γ‐induced transcriptional memory
Source: EMBO J. 2023 Jun 5;42(14):e112259. doi: 10.15252/embj.2022112259 (PMC10350821; doi:10.15252/embj.2022112259)
Supplement: Supplementary file 6 — Source Data for Figure 2 [file EMBJ-42-e112259-s002.zip]

Archive with 2 entries (2 files):
- 2B,C,D/qPCR/2B_CRISPRa.xlsx
- 2B,C,D/qPCR/2C,D_CRISPRa.xlsx
