# Supplementary material for: STAT1 is required to establish but not maintain interferon‐γ‐induced transcriptional memory
Source: EMBO J. 2023 Jun 5;42(14):e112259. doi: 10.15252/embj.2022112259 (PMC10350821; doi:10.15252/embj.2022112259)
Supplement: Supplementary file 6 — Source Data for Figure 2 [file EMBJ-42-e112259-s002.zip › 2B,C,D/qPCR/2B_CRISPRa.xlsx]

## Sheet: CRISPRa activation
												technical replicate
	CRISPR activation
	CRISPRa GBP1gRNA			ASCl1			1 ng/ul			untreated		CRISPRa GBP1gRNA			ASCl1
	R1	R2	R3	R1	R2	R3	R1	R2	R3	R1	R2
GBP1	24.07	24.27	23.51	28.52	28.89	28.16	22.46	21.95	22.33	30.28	30.61	24.29	24.11	23.91	28.97	28.94	28.68
	24.17	24.18	23.66	28.39	28.53	28.24	22.73	22.27	22.52	30.95	32.21	24.21	24.45	24.12	28.5	28.43	29.31
	24.18	24.13	23.66	28.55	28.11	28.42	22.69	22.7	22.37	31.32	31.77	24.4	24.42	24.01	28.21	28.93	28.77
mean	24.14	24.1933	23.61	28.4867	28.51	28.2733	22.6267	22.3067	22.4067	30.85	31.53	24.3	24.3267	24.0133	28.56	28.7667	28.92
correction	0.410353	0.397304	0.565759	0.0294644	0.0290508	0.0335304	1.02661	1.24628	1.173	0.00703669	0.00466038	0.372437	0.366467	0.443089	0.0281838	0.0248665	0.0226602
ratio	0.407938	0.203481	0.182465	0.0274492	0.00827673	0.0211979	0.417232	0.666529	0.385447	0.00365387	0.00295791	0.541843	0.270386	0.221198	0.00835208	0.0320531	0.0132935
		0.264628			0.0189746			0.489736			0.00330589		0.344476			0.0178996
ACTB	13.6	13.69	11.82	12.17	12.17	12.99		12.86	11.55	11.8	14.28	14.37	13.19	14.35	12.17	12.09	12.18
		11.84	11.65	14.17	11.37	12.8	12.1	12.34		13.81	12.31			11.42	11.46		11.77
	13.66	11.99	11.7	14.22	11	12.8	12.13	12.54	11.96	11.98	12.02	14.18	13.06	11.62	11.11	16.05	14.26
mean	13.63	12.5067	11.7233	13.52	11.5133	12.8633	12.115	12.58	11.755	12.53	12.87	14.275	13.125	12.4633	11.58	14.07	12.7367
correction	1.00592	1.95253	3.10065	1.07342	3.50994	1.58178	2.46051	1.8698	3.04322	1.92582	1.57556	0.687352	1.35535	2.00313	3.37447	0.775789	1.70461
