# Supplementary material for: STAT1 is required to establish but not maintain interferon‐γ‐induced transcriptional memory
Source: EMBO J. 2023 Jun 5;42(14):e112259. doi: 10.15252/embj.2022112259 (PMC10350821; doi:10.15252/embj.2022112259)
Supplement: Supplementary file 6 — Source Data for Figure 2 [file EMBJ-42-e112259-s002.zip › 2B,C,D/qPCR/2C,D_CRISPRa.xlsx]

## Sheet: Summary
	2C
	Primed with CRISPRa
	GBP1 gRNA	ASCL1 gRNA	1 ng/ml
R1	0.204785	0.332378	0.417232
R2	0.150863	0.493576	0.666529
R3	0.171879	0.281185	0.385447
R4			0.393018
R5			0.309153
	2D
	Primed with CRISPRa and IFNg
priming	Primed with GBP1 and IFNg	primed with ASCL1 and IFNg	no crispra
R1	1.46972	2.57608	1.67827
R2	0.996993	2.98492	1.82619
R3	1.05506	1.9341	1.8355
