# Supplementary material for: STAT1 is required to establish but not maintain interferon‐γ‐induced transcriptional memory
Source: EMBO J. 2023 Jun 5;42(14):e112259. doi: 10.15252/embj.2022112259 (PMC10350821; doi:10.15252/embj.2022112259)
Supplement: Supplementary file 7 — Source Data for Figure 3 [file EMBJ-42-e112259-s005.zip]

Archive with 8 entries (8 files):
- 3A/analyzed RNAseq/README.txt
- 3A/analyzed RNAseq/RNAseq expression of  of IRF_STAT, Data from Siwek, et al 2022 .xlsx
- 3B/3B_memory.tif
- 3B/~$New Microsoft PowerPoint Presentation.pptx
- 3C,D,E,F,G/CUT&RUN/3F_IRF1.csv
- 3C,D,E,F,G/CUT&RUN/3F_STAT1.csv
- 3C,D,E,F,G/CUT&RUN/3G_IRF1_STAT1_overlap.xlsx
- 3C,D,E,F,G/CUT&RUN/README.txt
