# Supplementary material for: STAT1 is required to establish but not maintain interferon‐γ‐induced transcriptional memory
Source: EMBO J. 2023 Jun 5;42(14):e112259. doi: 10.15252/embj.2022112259 (PMC10350821; doi:10.15252/embj.2022112259)
Supplement: Supplementary file 7 — Source Data for Figure 3 [file EMBJ-42-e112259-s005.zip › 3A/analyzed RNAseq/RNAseq expression of of IRF_STAT, Data from Siwek, et al 2022 .xlsx]

## Sheet: expressed
		Control		1st IFNγ		Memory window		2nd IFNγ
	ID	c1_AVERAGE	c1_SD	c3_AVERAGE	c3_SD	c5_AVERAGE	c5_SD	c7_AVERAGE	c7_SD
STAT1	ENSG00000115415	2744.69	166.48	42936.5	737.046	3213.18	348.526	44019.6	1300.16
IRF1	ENSG00000125347	372.433	7.57077	25230.3	719.32	561.148	328.887	27336.5	568.909
STAT2	ENSG00000170581	1044.34	5.6431	15205.8	244.841	1140.87	190.689	15439.9	240.108
STAT3	ENSG00000168610	9828.04	136.669	15419.5	230.732	9385.34	304.417	15731.3	83.5114
STAT6	ENSG00000166888	2821.53	125.601	4638.24	149.25	2592.11	110.264	4994.14	68.5331
STAT5B	ENSG00000173757	4031.47	72.462	3510.49	57.3728	3043.18	76.7522	3351.8	85.9525
IRF2	ENSG00000168310	597.622	10.6129	1637.22	36.4513	541.323	41.2866	1742.08	50.6016
STAT5A	ENSG00000126561	850.484	17.451	1538.71	25.5602	630.12	42.9236	1529.12	24.315
IRF3	ENSG00000126456	1096.58	53.5164	1762.35	55.5412	1027.38	106.009	1873.49	31.4635
IRF7	ENSG00000185507	141.462	16.3859	1350.21	62.624	127.832	23.2475	1267.24	66.372
IRF9	ENSG00000213928	70.4698	6.97146	622.888	26.657	68.0062	6.84044	615.243	41.5172
