# Supplementary material for: STAT1 is required to establish but not maintain interferon‐γ‐induced transcriptional memory
Source: EMBO J. 2023 Jun 5;42(14):e112259. doi: 10.15252/embj.2022112259 (PMC10350821; doi:10.15252/embj.2022112259)
Supplement: Supplementary file 7 — Source Data for Figure 3 [file EMBJ-42-e112259-s005.zip › 3C,D,E,F,G/CUT&RUN/3F_IRF1.csv]

ensembl	gene_name	gene_type	fold_1h	fold_3h
ENSG00000184270	H2AC21	ensembl_havana	1.122182911	-0.280631511
ENSG00000197956	S100A6	ensembl_havana	1.110684198	0.242812184
ENSG00000154451	GBP5	ensembl_havana	1.001858047	1.085926732
ENSG00000179085	DPM3	ensembl_havana	0.778745121	0.523262968
ENSG00000205106	LINC02716	ensembl_havana	0.690484209	0.285534342
ENSG00000197903	H2BC12	ensembl_havana	0.680489026	-0.953394992
ENSG00000274997	H2AC12	ensembl_havana	0.647540405	-0.532944016
ENSG00000196787	H2AC11	ensembl_havana	0.643615431	0.155260121
ENSG00000162654	GBP4	ensembl_havana	0.534193863	0.537474543
ENSG00000273983	H3C8	ensembl_havana	0.481600961	0.500981026
ENSG00000204389	HSPA1A	ensembl_havana	0.467923916	0.087847236
ENSG00000117318	ID3	ensembl_havana	0.432741145	-0.036715868
ENSG00000117228	GBP1	ensembl_havana	0.393951431	0.440447499
ENSG00000168298	H1-4	ensembl_havana	0.378222263	0.222736477
ENSG00000130813	SHFL	ensembl_havana	0.306017073	0.630057802
ENSG00000177409	SAMD9L	ensembl_havana	0.30190735	-0.036017037
ENSG00000273802	H2BC8	ensembl_havana	0.240721019	-0.343872835
ENSG00000131203	IDO1	ensembl_havana	0.227314007	0.093189285
ENSG00000148444	COMMD3	ensembl_havana	0.219546814	-0.030675949
ENSG00000278677	H2AC17	ensembl_havana	0.194338883	-0.288669797
ENSG00000277075	H2AC8	ensembl_havana	0.180303714	0.063632284
ENSG00000136514	RTP4	ensembl_havana	0.179855871	0.121598959
ENSG00000205544	TMEM256	ensembl_havana	0.169164206	0.023242529
ENSG00000173928	SWSAP1	ensembl_havana	0.163581474	0.610311328
ENSG00000143570	SLC39A1	ensembl_havana	0.148350739	0.053553596
ENSG00000197766	CFD	ensembl_havana	0.135612395	0.29181332
ENSG00000137965	IFI44	ensembl_havana	0.131577069	0.539016406
ENSG00000125968	ID1	ensembl_havana	0.130955166	0.377933462
ENSG00000169738	DCXR	ensembl_havana	0.115927532	0.550103137
ENSG00000167797	CDK2AP2	ensembl_havana	0.109882071	0.170349538
ENSG00000197728	RPS26	ensembl_havana	0.060971253	0.127820929
ENSG00000160318	CLDND2	ensembl_havana	0.033210236	0.49095607
ENSG00000105258	POLR2I	ensembl_havana	0.031102113	0.397890741
ENSG00000162783	IER5	ensembl_havana	0.028328171	-0.004271995
ENSG00000162645	GBP2	ensembl_havana	0.007164536	0.33526202
ENSG00000229117	RPL41	ensembl_havana	-0.009299187	0.123544572
ENSG00000288859	H2AC19	ensembl_havana	-0.011315811	0.139218171
ENSG00000120055	C10orf95	ensembl_havana	-0.012799757	0.42645691
ENSG00000106211	HSPB1	ensembl_havana	-0.014767177	0.366571306
ENSG00000137959	IFI44L	ensembl_havana	-0.018621292	0.359458556
ENSG00000123349	PFDN5	ensembl_havana	-0.020635739	0.241096654
ENSG00000109971	HSPA8	ensembl_havana	-0.036326989	0.287554096
ENSG00000132475	H3-3B	ensembl_havana	-0.039424869	0.295670499
ENSG00000184557	SOCS3	ensembl_havana	-0.044724588	0.146135976
ENSG00000108961	RANGRF	ensembl_havana	-0.056109084	0.395945494
ENSG00000104472	CHRAC1	ensembl_havana	-0.0618518	0.009545106
ENSG00000108518	PFN1	ensembl_havana	-0.07302646	-0.092410294
ENSG00000286522	H3C2	ensembl_havana	-0.074821779	0.094395777
ENSG00000284194	SCO2	ensembl_havana	-0.077160833	0.242092049
ENSG00000125995	ROMO1	ensembl_havana	-0.095593869	0.358342602
ENSG00000155366	RHOC	ensembl_havana	-0.103367936	0.368938286
ENSG00000127774	EMC6	ensembl_havana	-0.105782191	1.297349958
ENSG00000176472	ZNF575	ensembl_havana	-0.106547879	0.323005624
ENSG00000136244	IL6	ensembl_havana	-0.107739049	0.307759368
ENSG00000197019	SERTAD1	ensembl_havana	-0.110156197	0.172792772
ENSG00000165644	COMTD1	ensembl_havana	-0.113679085	0.098373232
ENSG00000240972	MIF	ensembl_havana	-0.11893521	0.679633446
ENSG00000186834	HEXIM1	ensembl_havana	-0.121508557	-0.131032749
ENSG00000143384	MCL1	ensembl_havana	-0.12857805	0.234773208
ENSG00000100316	RPL3	ensembl_havana	-0.129729313	0.342972598
ENSG00000049656	CLPTM1L	ensembl_havana	-0.129839872	0.29818205
ENSG00000131469	RPL27	ensembl_havana	-0.130698174	0.105938531
ENSG00000099860	GADD45B	ensembl_havana	-0.133240938	-0.25439513
ENSG00000221990	EXOC3-AS1	ensembl_havana	-0.14880785	0.201013212
ENSG00000196196	HRCT1	ensembl_havana	-0.16704718	-0.556296789
ENSG00000196230	TUBB	ensembl_havana	-0.177220547	0.215333942
ENSG00000178449	COX14	ensembl_havana	-0.178559749	0.316325866
ENSG00000140988	RPS2	ensembl_havana	-0.186103944	0.365458839
ENSG00000185130	H2BC13	ensembl_havana	-0.1882043	0.783722231
ENSG00000123975	CKS2	ensembl_havana	-0.19295058	0.176843127
ENSG00000133805	AMPD3	ensembl_havana	-0.194925207	0.027324852
ENSG00000171223	JUNB	ensembl_havana	-0.198884238	0.18774142
ENSG00000176907	TCIM	ensembl_havana	-0.202181577	-0.182152003
ENSG00000256618	MTRNR2L1	ensembl_havana	-0.21160939	-0.624383358
ENSG00000115875	SRSF7	ensembl_havana	-0.21707073	0.141257863
ENSG00000100219	XBP1	ensembl_havana	-0.218640108	0.024860126
ENSG00000156587	UBE2L6	ensembl_havana	-0.219257289	0.005885846
ENSG00000168209	DDIT4	ensembl_havana	-0.228000371	0.186396884
ENSG00000129355	CDKN2D	ensembl_havana	-0.230585951	0.515268711
ENSG00000141232	TOB1	ensembl_havana	-0.235182844	0.068189859
ENSG00000204388	HSPA1B	ensembl_havana	-0.237338143	-0.036170634
ENSG00000177542	SLC25A22	ensembl_havana	-0.238628164	0.131568211
ENSG00000197409	H3C4	ensembl_havana	-0.240815153	0.003168511
ENSG00000162775	RBM15	ensembl_havana	-0.241176219	-0.125469748
ENSG00000116514	RNF19B	ensembl_havana	-0.243861842	-0.026746106
ENSG00000128016	ZFP36	ensembl_havana	-0.244631859	0.689779176
ENSG00000111057	KRT18	ensembl_havana	-0.24532306	-0.244291433
ENSG00000231925	TAPBP	ensembl_havana	-0.248716772	0.133945206
ENSG00000205581	HMGN1	ensembl_havana	-0.249389369	0.365861789
ENSG00000139725	RHOF	ensembl_havana	-0.249912489	0.171043692
ENSG00000178896	EXOSC4	ensembl_havana	-0.25152591	0.311126771
ENSG00000104872	PIH1D1	ensembl_havana	-0.255539071	0.67156474
ENSG00000165410	CFL2	ensembl_havana	-0.26026864	0.017291923
ENSG00000157778	PSMG3	ensembl_havana	-0.260664576	0.171796186
ENSG00000185551	NR2F2	ensembl_havana	-0.264532679	-0.282693328
ENSG00000179029	TMEM107	ensembl_havana	-0.265056805	0.163128243
ENSG00000135148	TRAFD1	ensembl_havana	-0.267756891	0.049765507
ENSG00000111678	C12orf57	ensembl_havana	-0.270226254	0.376497306
ENSG00000204619	PPP1R11	ensembl_havana	-0.270446016	0.24218374
ENSG00000187266	EPOR	ensembl_havana	-0.276775579	0.484892837
ENSG00000139192	TAPBPL	ensembl_havana	-0.279935077	0.015421197
ENSG00000137818	RPLP1	ensembl_havana	-0.289259142	0.509856621
ENSG00000227268	KLLN	ensembl_havana	-0.289527426	-0.029924328
ENSG00000116194	ANGPTL1	ensembl_havana	-0.292518316	4.25E-05
ENSG00000040731	CDH10	ensembl_havana	-0.294577251	0.095776322
ENSG00000140990	NDUFB10	ensembl_havana	-0.301537223	0.231068607
ENSG00000162607	USP1	ensembl_havana	-0.303203197	-0.219455544
ENSG00000179674	ARL14	ensembl_havana	-0.30722061	-0.107194051
ENSG00000128272	ATF4	ensembl_havana	-0.310943608	0.371605227
ENSG00000100162	CENPM	ensembl_havana	-0.310945117	0.388579733
ENSG00000221883	ARIH2OS	ensembl_havana	-0.319778752	-0.474203149
ENSG00000204019	CT83	ensembl_havana	-0.322156817	-0.552695245
ENSG00000168906	MAT2A	ensembl_havana	-0.322315689	-0.085603371
ENSG00000019549	SNAI2	ensembl_havana	-0.32600306	-0.380379589
ENSG00000164237	CMBL	ensembl_havana	-0.326610369	-0.390680106
ENSG00000213625	LEPROT	ensembl_havana	-0.330588858	0.224226777
ENSG00000142864	SERBP1	ensembl_havana	-0.332775278	-0.025172289
ENSG00000137133	HINT2	ensembl_havana	-0.33416917	0.079356438
ENSG00000139289	PHLDA1	ensembl_havana	-0.341016284	-0.204484997
ENSG00000116863	ADPRS	ensembl_havana	-0.341810686	0.398145501
ENSG00000104140	RHOV	ensembl_havana	-0.341943681	-0.095935727
ENSG00000176896	TCEANC	ensembl_havana	-0.344997416	0.02662456
ENSG00000164236	ANKRD33B	ensembl_havana	-0.347271071	-0.110133647
ENSG00000182004	SNRPE	ensembl_havana	-0.349754718	0.258854323
ENSG00000089157	RPLP0	ensembl_havana	-0.350254019	0.347434305
ENSG00000111639	MRPL51	ensembl_havana	-0.352665977	-0.143242601
ENSG00000179604	CDC42EP4	ensembl_havana	-0.354444717	0.114718861
ENSG00000124635	H2BC11	ensembl_havana	-0.357873168	-0.024322057
ENSG00000143314	MRPL24	ensembl_havana	-0.360637438	0.329878832
ENSG00000136997	MYC	ensembl_havana	-0.361473666	-0.049132842
ENSG00000181649	PHLDA2	ensembl_havana	-0.364895296	-0.550634899
ENSG00000132507	EIF5A	ensembl_havana	-0.368181949	0.5632289
ENSG00000141682	PMAIP1	ensembl_havana	-0.36921521	-0.282433653
ENSG00000081041	CXCL2	ensembl_havana	-0.369871878	0.077847577
ENSG00000148926	ADM	ensembl_havana	-0.371635301	-0.067331432
ENSG00000231500	RPS18	ensembl_havana	-0.371933509	0.268602182
ENSG00000171222	SCAND1	ensembl_havana	-0.373669626	0.370785781
ENSG00000228716	DHFR	ensembl_havana	-0.374220331	0.286463834
ENSG00000122406	RPL5	ensembl_havana	-0.374477193	0.158923618
ENSG00000152518	ZFP36L2	ensembl_havana	-0.375331994	0.211034766
ENSG00000197238	H4C11	ensembl_havana	-0.378494712	0.0085167
ENSG00000135211	TMEM60	ensembl_havana	-0.383118537	0.291537304
ENSG00000116717	GADD45A	ensembl_havana	-0.384894048	0.332630642
ENSG00000129757	CDKN1C	ensembl_havana	-0.386552454	-0.001029374
ENSG00000126456	IRF3	ensembl_havana	-0.389546776	-0.14651915
ENSG00000128284	APOL3	ensembl_havana	-0.390292557	0.322955109
ENSG00000119986	AVPI1	ensembl_havana	-0.394755256	0.190419998
ENSG00000160606	TLCD1	ensembl_havana	-0.396604265	-0.189976262
ENSG00000034510	TMSB10	ensembl_havana	-0.399080513	0.289161163
ENSG00000050405	LIMA1	ensembl_havana	-0.402765171	-0.023423948
ENSG00000205809	KLRC2	ensembl_havana	-0.404084464	-0.105139059
ENSG00000127920	GNG11	ensembl_havana	-0.404480066	0.146127516
ENSG00000132109	TRIM21	ensembl_havana	-0.408776903	-0.818499587
ENSG00000188643	S100A16	ensembl_havana	-0.412692384	-0.169736372
ENSG00000170315	UBB	ensembl_havana	-0.41758868	0.176411124
ENSG00000164327	RICTOR	ensembl_havana	-0.417591743	-0.160819914
ENSG00000145632	PLK2	ensembl_havana	-0.420674918	-0.096046175
ENSG00000196550	FAM72A	ensembl_havana	-0.424585965	-0.038045546
ENSG00000278588	H2BC10	ensembl_havana	-0.424615312	0.123775022
ENSG00000151882	CCL28	ensembl_havana	-0.430557493	0.0214889
ENSG00000164520	RAET1E	ensembl_havana	-0.431197713	0.310314231
ENSG00000179041	RRS1	ensembl_havana	-0.434454324	-0.173022852
ENSG00000135486	HNRNPA1	ensembl_havana	-0.437463332	0.042965026
ENSG00000160888	IER2	ensembl_havana	-0.441967509	0.113984107
ENSG00000116741	RGS2	ensembl_havana	-0.443492232	0.313405636
ENSG00000152684	PELO	ensembl_havana	-0.444323169	0.027852055
ENSG00000113369	ARRDC3	ensembl_havana	-0.45052448	0.019341258
ENSG00000263465	SRSF8	ensembl_havana	-0.454305063	0.102665858
ENSG00000141570	CBX8	ensembl_havana	-0.454359457	-0.196849735
ENSG00000205765	C5orf51	ensembl_havana	-0.456644055	0.168525156
ENSG00000165272	AQP3	ensembl_havana	-0.4577798	0.185428952
ENSG00000112972	HMGCS1	ensembl_havana	-0.458269265	-0.159466817
ENSG00000067082	KLF6	ensembl_havana	-0.459886446	0.275926079
ENSG00000137955	RABGGTB	ensembl_havana	-0.466525727	-0.09901014
ENSG00000101608	MYL12A	ensembl_havana	-0.466791769	-0.185016019
ENSG00000136826	KLF4	ensembl_havana	-0.468936177	0.160676495
ENSG00000175548	ALG10B	ensembl_havana	-0.46929483	0.01372988
ENSG00000270276	H4C15	ensembl_havana	-0.469728932	-0.101824191
ENSG00000253276	CCDC71L	ensembl_havana	-0.471315122	0.371813846
ENSG00000205155	PSENEN	ensembl_havana	-0.473001391	-0.042485636
ENSG00000079215	SLC1A3	ensembl_havana	-0.473616984	-0.04243297
ENSG00000113456	RAD1	ensembl_havana	-0.48027242	-0.117474887
ENSG00000267757	EML2-AS1	ensembl_havana	-0.483530574	0.421872023
ENSG00000030110	BAK1	ensembl_havana	-0.488689694	0.009320617
ENSG00000169660	HEXD	ensembl_havana	-0.489761143	0.079445318
ENSG00000205542	TMSB4X	ensembl_havana	-0.491260983	0.051921458
ENSG00000173391	OLR1	ensembl_havana	-0.491695412	-0.064295746
ENSG00000107796	ACTA2	ensembl_havana	-0.492288998	-0.083638231
ENSG00000170955	CAVIN3	ensembl_havana	-0.493086118	-0.025667121
ENSG00000178826	TMEM139	ensembl_havana	-0.496841089	-0.045142632
ENSG00000171202	TMEM126A	ensembl_havana	-0.498095693	-0.140116386
ENSG00000185129	PURA	ensembl_havana	-0.501687534	-0.122949193
ENSG00000141582	CBX4	ensembl_havana	-0.503260563	-0.190552245
ENSG00000185475	TMEM179B	ensembl_havana	-0.503352196	0.179279824
ENSG00000112245	PTP4A1	ensembl_havana	-0.50777848	-0.167143896
ENSG00000067182	TNFRSF1A	ensembl_havana	-0.510647801	0.112939037
ENSG00000270882	H4C14	ensembl_havana	-0.51147333	0.022442834
ENSG00000246705	H2AJ	ensembl_havana	-0.512050276	-0.026835892
ENSG00000124659	TBCC	ensembl_havana	-0.513547787	-0.229133197
ENSG00000132646	PCNA	ensembl_havana	-0.514428716	0.163404556
ENSG00000139112	GABARAPL1	ensembl_havana	-0.515659588	0.052165657
ENSG00000172380	GNG12	ensembl_havana	-0.516633188	-0.119776545
ENSG00000117505	DR1	ensembl_havana	-0.51905275	0.000862159
ENSG00000123080	CDKN2C	ensembl_havana	-0.519217891	-0.126660299
ENSG00000039560	RAI14	ensembl_havana	-0.520210945	-0.120894104
ENSG00000222047	C10orf55	ensembl_havana	-0.520529244	0.085941291
ENSG00000117226	GBP3	ensembl_havana	-0.5333813	0.109762451
ENSG00000050165	DKK3	ensembl_havana	-0.533547644	0.006005506
ENSG00000164105	SAP30	ensembl_havana	-0.534056858	-0.308293795
ENSG00000278828	H3C10	ensembl_havana	-0.53828849	-0.060077107
ENSG00000139160	ETFBKMT	ensembl_havana	-0.539982385	-0.053692722
ENSG00000147604	RPL7	ensembl_havana	-0.541896947	0.096167018
ENSG00000145592	RPL37	ensembl_havana	-0.542518778	0.087359447
ENSG00000162772	ATF3	ensembl_havana	-0.545057422	-0.013854214
ENSG00000103145	HCFC1R1	ensembl_havana	-0.546316111	-0.069107752
ENSG00000128590	DNAJB9	ensembl_havana	-0.550046915	-0.057206699
ENSG00000180818	HOXC10	ensembl_havana	-0.550231138	-0.047152446
ENSG00000113594	LIFR	ensembl_havana	-0.551276145	-0.052635093
ENSG00000133466	C1QTNF6	ensembl_havana	-0.553561166	0.031628151
ENSG00000133639	BTG1	ensembl_havana	-0.554393016	-0.148525871
ENSG00000161547	SRSF2	ensembl_havana	-0.556778526	-0.192842279
ENSG00000153071	DAB2	ensembl_havana	-0.560161153	-0.025924746
ENSG00000176244	ACBD7	ensembl_havana	-0.565427131	0.390485104
ENSG00000150991	UBC	ensembl_havana	-0.566710033	0.129156942
ENSG00000126246	IGFLR1	ensembl_havana	-0.566847592	0.07124882
ENSG00000166333	ILK	ensembl_havana	-0.570951604	0.145920011
ENSG00000165685	TMEM52B	ensembl_havana	-0.571337718	-0.014345968
ENSG00000181577	C6orf223	ensembl_havana	-0.572342156	0.167431251
ENSG00000179862	CITED4	ensembl_havana	-0.580844069	0.394561605
ENSG00000170385	SLC30A1	ensembl_havana	-0.583290118	-0.343801132
ENSG00000218690	H2AC10P	ensembl_havana	-0.585360561	0.069585058
ENSG00000100911	PSME2	ensembl_havana	-0.586617367	0.317260666
ENSG00000164366	CCDC127	ensembl_havana	-0.589062132	-0.217060723
ENSG00000165312	OTUD1	ensembl_havana	-0.590153744	0.314673242
ENSG00000100908	EMC9	ensembl_havana	-0.591865241	0.195659361
ENSG00000146066	HIGD2A	ensembl_havana	-0.592699406	-0.317189442
ENSG00000123843	C4BPB	ensembl_havana	-0.59418888	-0.112109962
ENSG00000166710	B2M	ensembl_havana	-0.594513174	0.210455547
ENSG00000102554	KLF5	ensembl_havana	-0.595078025	-0.018903971
ENSG00000183674	LINC00518	ensembl_havana	-0.596168531	0.103866525
ENSG00000171155	C1GALT1C1	ensembl_havana	-0.599253437	-0.000846401
ENSG00000169813	HNRNPF	ensembl_havana	-0.603756906	0.001969811
ENSG00000112308	C6orf62	ensembl_havana	-0.605330779	-0.142012156
ENSG00000158773	USF1	ensembl_havana	-0.605470384	0.048543722
ENSG00000129514	FOXA1	ensembl_havana	-0.607344502	0.117766529
ENSG00000111339	ART4	ensembl_havana	-0.609543063	0.098633259
ENSG00000177426	TGIF1	ensembl_havana	-0.609972374	-0.147051888
ENSG00000123374	CDK2	ensembl_havana	-0.613231965	0.103110013
ENSG00000156976	EIF4A2	ensembl_havana	-0.624028024	-0.192132846
ENSG00000065518	NDUFB4	ensembl_havana	-0.627124415	-0.442501927
ENSG00000120129	DUSP1	ensembl_havana	-0.631071117	0.24694373
ENSG00000168685	IL7R	ensembl_havana	-0.631083273	0.001731001
ENSG00000203804	ADAMTSL4-AS1	ensembl_havana	-0.631498472	0.244676178
ENSG00000213782	DDX47	ensembl_havana	-0.633748212	-0.065430078
ENSG00000013374	NUB1	ensembl_havana	-0.637167636	-0.266742005
ENSG00000213516	RBMXL1	ensembl_havana	-0.63788402	-0.244046013
ENSG00000158615	PPP1R15B	ensembl_havana	-0.638706633	0.035745084
ENSG00000156875	MFSD14A	ensembl_havana	-0.642773599	-0.215088381
ENSG00000050426	LETMD1	ensembl_havana	-0.642904534	0.061698922
ENSG00000163545	NUAK2	ensembl_havana	-0.650867987	-0.209788897
ENSG00000206503	HLA-A	ensembl_havana	-0.652619176	0.013496309
ENSG00000205730	ITPRIPL2	ensembl_havana	-0.655314712	-0.10344851
ENSG00000205213	LGR4	ensembl_havana	-0.656231631	0.001244603
ENSG00000162613	FUBP1	ensembl_havana	-0.658945615	-0.193326875
ENSG00000171492	LRRC8D	ensembl_havana	-0.658964147	-0.273101999
ENSG00000198160	MIER1	ensembl_havana	-0.66138636	-0.244229262
ENSG00000155090	KLF10	ensembl_havana	-0.663128292	0.377130427
ENSG00000214415	GNAT3	ensembl_havana	-0.663402194	-0.156531541
ENSG00000122643	NT5C3A	ensembl_havana	-0.664668548	-0.154724445
ENSG00000180988	OR52N2	ensembl_havana	-0.666412153	0.087434654
ENSG00000112996	MRPS30	ensembl_havana	-0.669498731	0.337145736
ENSG00000122644	ARL4A	ensembl_havana	-0.670404852	0.088669046
ENSG00000095739	BAMBI	ensembl_havana	-0.670582713	0.102959882
ENSG00000198205	ZXDA	ensembl_havana	-0.672926343	-0.393950629
ENSG00000140287	HDC	ensembl_havana	-0.675947225	0.083163287
ENSG00000076604	TRAF4	ensembl_havana	-0.676082533	-0.010273019
ENSG00000152904	GGPS1	ensembl_havana	-0.676601646	-0.040834088
ENSG00000105939	ZC3HAV1	ensembl_havana	-0.68087056	-0.065044774
ENSG00000119335	SET	ensembl_havana	-0.681833004	-0.172240062
ENSG00000179111	HES7	ensembl_havana	-0.682351561	-0.062302183
ENSG00000180806	HOXC9	ensembl_havana	-0.683642599	-0.381614518
ENSG00000171522	PTGER4	ensembl_havana	-0.686537053	-0.137571155
ENSG00000143158	MPC2	ensembl_havana	-0.686639045	0.042075585
ENSG00000132356	PRKAA1	ensembl_havana	-0.689022371	-0.200635408
ENSG00000106588	PSMA2	ensembl_havana	-0.689098464	-0.003973555
ENSG00000169908	TM4SF1	ensembl_havana	-0.690109053	-0.126609314
ENSG00000176236	RPP38-DT	ensembl_havana	-0.691629134	1.103013905
ENSG00000143774	GUK1	ensembl_havana	-0.697959766	-0.159631014
ENSG00000163659	TIPARP	ensembl_havana	-0.699006123	0.022674869
ENSG00000168264	IRF2BP2	ensembl_havana	-0.699274108	-0.009958228
ENSG00000151239	TWF1	ensembl_havana	-0.700507729	0.007684742
ENSG00000175336	APOF	ensembl_havana	-0.700596375	0.080204491
ENSG00000111305	GSG1	ensembl_havana	-0.700837997	0.041154014
ENSG00000138347	MYPN	ensembl_havana	-0.70149945	-0.081475174
ENSG00000119917	IFIT3	ensembl_havana	-0.7015789	-0.408676434
ENSG00000086061	DNAJA1	ensembl_havana	-0.701719352	-0.098513288
ENSG00000107798	LIPA	ensembl_havana	-0.702732599	-0.043796147
ENSG00000174500	GCSAM	ensembl_havana	-0.70460826	0.295054766
ENSG00000138166	DUSP5	ensembl_havana	-0.70604576	-0.177485935
ENSG00000166452	AKIP1	ensembl_havana	-0.70730562	-0.304329806
ENSG00000174021	GNG5	ensembl_havana	-0.708110932	-0.258676758
ENSG00000197062	ZSCAN26	ensembl_havana	-0.708884074	-0.174099959
ENSG00000134107	BHLHE40	ensembl_havana	-0.71150598	0.163742886
ENSG00000164683	HEY1	ensembl_havana	-0.713051253	0.25254713
ENSG00000069011	PITX1	ensembl_havana	-0.71457869	0.065105151
ENSG00000162704	ARPC5	ensembl_havana	-0.714757047	0.036322274
ENSG00000115738	ID2	ensembl_havana	-0.714976263	0.201075559
ENSG00000099260	PALMD	ensembl_havana	-0.715419661	0.075495794
ENSG00000172572	PDE3A	ensembl_havana	-0.721073791	-0.062777235
ENSG00000117479	SLC19A2	ensembl_havana	-0.722202204	-0.214549245
ENSG00000185432	METTL7A	ensembl_havana	-0.723468293	-0.171934208
ENSG00000105672	ETV2	ensembl_havana	-0.724180479	-0.011852448
ENSG00000181038	METTL23	ensembl_havana	-0.725614952	-0.24153438
ENSG00000155287	SLC25A28	ensembl_havana	-0.72655739	0.19055299
ENSG00000023734	STRAP	ensembl_havana	-0.730621727	0.047419374
ENSG00000183691	NOG	ensembl_havana	-0.735135265	0.32800529
ENSG00000166337	TAF10	ensembl_havana	-0.735426787	0.386859571
ENSG00000278705	H4C2	ensembl_havana	-0.736095457	-0.501109481
ENSG00000168394	TAP1	ensembl_havana	-0.737638582	-0.606773283
ENSG00000143013	LMO4	ensembl_havana	-0.737917233	-0.121167176
ENSG00000111341	MGP	ensembl_havana	-0.738161054	0.03462957
ENSG00000134363	FST	ensembl_havana	-0.739773178	-0.152127169
ENSG00000125726	CD70	ensembl_havana	-0.740996355	0.209962074
ENSG00000038274	MAT2B	ensembl_havana	-0.741018898	-0.098758166
ENSG00000180592	SKIDA1	ensembl_havana	-0.749551129	-0.20520782
ENSG00000258659	TRIM34	ensembl_havana	-0.750484753	0.096258667
ENSG00000101166	PRELID3B	ensembl_havana	-0.758606795	0.04296276
ENSG00000216490	IFI30	ensembl_havana	-0.760581372	0.262349973
ENSG00000196741	LINC01560	ensembl_havana	-0.76140275	-0.299005157
ENSG00000243649	CFB	ensembl_havana	-0.762329289	-0.058195397
ENSG00000197747	S100A10	ensembl_havana	-0.76332693	0.105671357
ENSG00000128335	APOL2	ensembl_havana	-0.767129313	-0.230337056
ENSG00000147889	CDKN2A	ensembl_havana	-0.770365714	-0.241656327
ENSG00000221821	C6orf226	ensembl_havana	-0.770642119	0.403911695
ENSG00000136527	TRA2B	ensembl_havana	-0.779595215	-0.006334919
ENSG00000107821	KAZALD1	ensembl_havana	-0.784390766	0.025974749
ENSG00000137203	TFAP2A	ensembl_havana	-0.789995071	0.171480477
ENSG00000113389	NPR3	ensembl_havana	-0.791024686	-0.04000845
ENSG00000143947	RPS27A	ensembl_havana	-0.792452263	-0.084120654
ENSG00000240065	PSMB9	ensembl_havana	-0.795419134	0.014112412
ENSG00000204525	HLA-C	ensembl_havana	-0.804619606	-0.038598782
ENSG00000162616	DNAJB4	ensembl_havana	-0.804673887	-0.179799073
ENSG00000130303	BST2	ensembl_havana	-0.80694442	0.39676265
ENSG00000169136	ATF5	ensembl_havana	-0.810170502	0.434201893
ENSG00000131876	SNRPA1	ensembl_havana	-0.810990121	-0.246183421
ENSG00000184922	FMNL1	ensembl_havana	-0.811776226	0.108797181
ENSG00000110315	RNF141	ensembl_havana	-0.811921017	-0.480881024
ENSG00000134294	SLC38A2	ensembl_havana	-0.815428357	-0.090587365
ENSG00000078401	EDN1	ensembl_havana	-0.82262362	-0.094565279
ENSG00000137331	IER3	ensembl_havana	-0.831821439	-0.115192251
ENSG00000166801	FAM111A	ensembl_havana	-0.834260832	0.223473284
ENSG00000142871	CCN1	ensembl_havana	-0.836321345	0.085606404
ENSG00000143106	PSMA5	ensembl_havana	-0.848890467	-0.603397311
ENSG00000164442	CITED2	ensembl_havana	-0.857580972	-0.098947209
ENSG00000092010	PSME1	ensembl_havana	-0.862672361	0.11466539
ENSG00000041357	PSMA4	ensembl_havana	-0.867146648	-0.229014435
ENSG00000255823	MTRNR2L8	ensembl_havana	-0.867233713	-0.551960712
ENSG00000168672	LRATD2	ensembl_havana	-0.867651449	-0.077494029
ENSG00000159377	PSMB4	ensembl_havana	-0.868326536	0.112653235
ENSG00000142937	RPS8	ensembl_havana	-0.871219797	-0.047656075
ENSG00000184260	H2AC20	ensembl_havana	-0.879013322	0.447590655
ENSG00000147883	CDKN2B	ensembl_havana	-0.880941026	-0.037977667
ENSG00000150593	PDCD4	ensembl_havana	-0.881860793	-0.196442653
ENSG00000113460	BRIX1	ensembl_havana	-0.882185928	0.00524804
ENSG00000205220	PSMB10	ensembl_havana	-0.883560457	-0.218731488
ENSG00000221963	APOL6	ensembl_havana	-0.884623552	-0.074997223
ENSG00000236104	ZBTB22	ensembl_havana	-0.885871556	0.018824969
ENSG00000169241	SLC50A1	ensembl_havana	-0.887641007	0.032904967
ENSG00000117592	PRDX6	ensembl_havana	-0.888430196	0.121478471
ENSG00000278463	H2AC4	ensembl_havana	-0.89546272	-0.432397195
ENSG00000280789	PAGR1	ensembl_havana	-0.898767275	-0.135466862
ENSG00000185745	IFIT1	ensembl_havana	-0.905612437	-0.294372211
ENSG00000177721	ANXA2R	ensembl_havana	-0.919176331	-0.265595901
ENSG00000180667	YOD1	ensembl_havana	-0.92312984	-0.162411478
ENSG00000160691	SHC1	ensembl_havana	-0.93431405	-0.016816934
ENSG00000124172	ATP5F1E	ensembl_havana	-0.94373989	-0.153901376
ENSG00000164211	STARD4	ensembl_havana	-0.944562566	0.074019546
ENSG00000164920	OSR2	ensembl_havana	-0.952101398	-0.265745848
ENSG00000119922	IFIT2	ensembl_havana	-0.962070656	-0.095396581
ENSG00000143390	RFX5	ensembl_havana	-0.969276759	-0.125360443
ENSG00000276180	H4C9	ensembl_havana	-0.970894434	0.24362073
ENSG00000204264	PSMB8	ensembl_havana	-0.982495755	-0.483526031
ENSG00000177733	HNRNPA0	ensembl_havana	-1.000831225	-0.172211284
ENSG00000110108	TMEM109	ensembl_havana	-1.001846618	0.230075374
ENSG00000269028	MTRNR2L12	ensembl_havana	-1.009070665	-0.858073128
ENSG00000183891	TTC32	ensembl_havana	-1.056627653	-0.164318776
ENSG00000204315	FKBPL	ensembl_havana	-1.090544312	0.354209711
ENSG00000213888	LINC01521	ensembl_havana	-1.10051596	-0.267850245
ENSG00000183598	H3C13	ensembl_havana	-1.107729697	0.239308405
ENSG00000221869	CEBPD	ensembl_havana	-1.126369361	-0.148393429
ENSG00000125148	MT2A	ensembl_havana	-1.15059614	-0.068647684
ENSG00000173207	CKS1B	ensembl_havana	-1.154441989	-0.209188906
ENSG00000152778	IFIT5	ensembl_havana	-1.181291573	-0.1042691
ENSG00000165572	KBTBD6	ensembl_havana	-1.187263831	-0.288223551
ENSG00000130066	SAT1	ensembl_havana	-1.247478004	0.038883638
ENSG00000204822	MRPL53	ensembl_havana	-1.318534596	-0.605304406
ENSG00000165527	ARF6	ensembl_havana	-1.348062831	-0.03556053
ENSG00000132570	PCBD2	ensembl_havana	-1.362409318	-0.599478881
ENSG00000123388	HOXC11	ensembl_havana	-1.367578607	-0.032235416
ENSG00000196747	H2AC13	ensembl_havana	-1.369959634	0.48811361
ENSG00000203811	H3C14	ensembl_havana	-1.576499129	0.192161421
ENSG00000255492	H3P33	havana	1.955534506	0.435406003
ENSG00000271869	DCTN6-DT	havana	1.592768466	0.116740812
ENSG00000228410	ELOCP24	havana	1.443533028	0.774091339
ENSG00000269637	RPL12P41	havana	1.367796549	1.350963021
ENSG00000267541	MTCO2P2	havana	1.281721214	1.319212456
ENSG00000248729	MTCO1P30	havana	1.278195738	0.206374263
ENSG00000241130	RPL32P30	havana	1.080904994	1.280147199
ENSG00000272186	VPS11-DT	havana	0.89805309	0.335460414
ENSG00000270388	MTCO3P22	havana	0.895027077	1.005174081
ENSG00000225492	GBP1P1	havana	0.783122237	0.513591803
ENSG00000249192	MTND3P25	havana	0.763172365	0.199113872
ENSG00000255198	SNHG9	havana	0.656933775	0.16123931
ENSG00000230605	MTCYBP6	havana	0.647260931	2.018961858
ENSG00000250662	HNRNPKP5	havana	0.601791336	-0.219080736
ENSG00000271931	PNRC1-DT	havana	0.544499082	1.128983453
ENSG00000216412	RPL12P2	havana	0.504313185	0.070698666
ENSG00000240084	MTND4LP10	havana	0.446687817	0.555529222
ENSG00000288825	H2AC18	havana	0.426864067	-0.0917966
ENSG00000272057	ANKH-DT	havana	0.380047224	0.62418481
ENSG00000270673	YTHDF3-DT	havana	0.378714235	-0.415422606
ENSG00000271121	NUDT4P2	havana	0.376187919	-0.38858498
ENSG00000231801	ANP32BP2	havana	0.353043233	-0.402375756
ENSG00000239569	KMT2E-AS1	havana	0.349122197	0.739218689
ENSG00000276116	FUT8-AS1	havana	0.303835418	0.392765689
ENSG00000179428	IL6-AS1	havana	0.302411344	0.269683345
ENSG00000219565	ZPR1P1	havana	0.291458818	0.552088166
ENSG00000232442	MHENCR	havana	0.283049807	0.681155499
ENSG00000130522	JUND	havana	0.275564925	0.290160696
ENSG00000270230	MTND6P22	havana	0.255653352	0.405470201
ENSG00000260329	TMEM263-DT	havana	0.25073508	-0.243872904
ENSG00000227848	SUCLA2-AS1	havana	0.235995618	0.738604448
ENSG00000226964	RHEBP2	havana	0.21448384	-0.596829695
ENSG00000248355	ARL2BPP6	havana	0.214424895	0.281285877
ENSG00000227262	HCG4B	havana	0.204768477	-0.093439418
ENSG00000250106	ANKRD33B-AS1	havana	0.194606056	0.059196215
ENSG00000267658	RAB5C-AS1	havana	0.193743433	0.932587894
ENSG00000261488	TBILA	havana	0.185496624	0.771238227
ENSG00000269900	RMRP	havana	0.159912424	0.452624753
ENSG00000256079	FAM133GP	havana	0.144863168	-0.477751691
ENSG00000227071	FOCAD-AS1	havana	0.138633363	0.182636908
ENSG00000272269	NUP153-AS1	havana	0.137613145	0.327083813
ENSG00000270906	MTND4P35	havana	0.13692371	-0.255546976
ENSG00000255302	EID1	havana	0.13288002	-0.15213253
ENSG00000250548	LINC01303	havana	0.129708711	0.23596096
ENSG00000231079	KIF5C-AS1	havana	0.106871284	0.408707089
ENSG00000222020	HDAC4-AS1	havana	0.105904797	0.598169994
ENSG00000259473	LINC02205	havana	0.073086898	-0.295827811
ENSG00000238037	OOSP1P1	havana	0.066691719	0.075169546
ENSG00000261202	TNRC6B-DT	havana	0.04924954	0.311102073
ENSG00000231663	COA6-AS1	havana	0.030391902	-0.08872468
ENSG00000259804	CTCF-DT	havana	0.029643043	-0.075085118
ENSG00000224488	SAMM50P1	havana	0.028881147	0.1820261
ENSG00000235570	LINC00533	havana	0.01427723	-0.140424052
ENSG00000250600	ROPN1L-AS1	havana	0.012187623	-0.346487961
ENSG00000249256	ATP5MGP3	havana	0.011321672	0.815534117
ENSG00000234779	BNC2-AS1	havana	0.004645493	-0.313992323
ENSG00000232065	LINC01063	havana	-0.005295099	0.083908035
ENSG00000220875	H3C9P	havana	-0.00897758	-0.544162991
ENSG00000266441	ARHGAP28-AS1	havana	-0.033040179	0.161554637
ENSG00000256155	LINC02598	havana	-0.059674461	0.225292577
ENSG00000225822	UBXN7-AS1	havana	-0.065402719	0.072659363
ENSG00000237583	RPL34P8	havana	-0.075479158	-0.277433177
ENSG00000272662	TIMMDC1-DT	havana	-0.095719104	0.990839795
ENSG00000249572	TARS1-DT	havana	-0.101245072	0.237719192
ENSG00000239602	RPL35AP16	havana	-0.111518086	0.588771827
ENSG00000272288	ILRUN-AS1	havana	-0.114065605	-0.348822385
ENSG00000257167	TMPO-AS1	havana	-0.117478235	0.048583597
ENSG00000266405	CBX3P2	havana	-0.1183509	-0.231115401
ENSG00000255568	BRWD1-AS2	havana	-0.1404734	0.346700538
ENSG00000268996	MAN1B1-DT	havana	-0.145953958	-0.318532987
ENSG00000272721	EIF2B5-DT	havana	-0.159430732	-0.077789346
ENSG00000254271	ANK3-DT	havana	-0.163593743	0.543647421
ENSG00000233270	SNRPEP4	havana	-0.171919318	2.00863966
ENSG00000229692	SOS1-IT1	havana	-0.173478433	0.642094705
ENSG00000235318	MTND4LP13	havana	-0.176152721	2.450067828
ENSG00000270170	NCBP2AS2	havana	-0.182785116	0.999431932
ENSG00000223676	RPL34P26	havana	-0.183837233	0.841005019
ENSG00000224977	LINC02776	havana	-0.185040103	0.515874755
ENSG00000232860	SMG7-AS1	havana	-0.192439513	0.048299799
ENSG00000277449	CEBPB-AS1	havana	-0.199168414	0.138181624
ENSG00000236054	SYN3-AS1	havana	-0.205544456	0.535547864
ENSG00000229927	RHEBP1	havana	-0.205824968	-1.029969121
ENSG00000260101	AFTPH-DT	havana	-0.210365951	0.000712292
ENSG00000237436	CAMTA1-DT	havana	-0.213152183	0.476397793
ENSG00000265692	LINC01970	havana	-0.213252837	0.393908276
ENSG00000184068	SREBF2-AS1	havana	-0.227458417	0.015891371
ENSG00000260239	LINC02533	havana	-0.230528469	0.171378497
ENSG00000245112	SMARCA5-AS1	havana	-0.23379286	0.598925891
ENSG00000236383	CCDC200	havana	-0.241303109	0.257146927
ENSG00000253210	DENND3-AS1	havana	-0.248969987	-0.256176726
ENSG00000266036	SLC9A3R1-AS1	havana	-0.254421081	0.717914318
ENSG00000259251	VPS13C-DT	havana	-0.255361893	0.183228396
ENSG00000270607	NAV2-AS6	havana	-0.257950108	0.468533105
ENSG00000228110	ST13P19	havana	-0.260421519	0.624731187
ENSG00000267226	MALT1-AS1	havana	-0.263330984	0.508757026
ENSG00000258608	DNAJC19P9	havana	-0.265305987	0.096671093
ENSG00000196866	H2AC7	havana	-0.274251041	-0.561438337
ENSG00000272342	LINC01115	havana	-0.274779881	0.215751585
ENSG00000271991	TTC32-DT	havana	-0.275494309	-0.109859586
ENSG00000248554	C5orf34-AS1	havana	-0.285253047	-0.060299971
ENSG00000261360	OTULIN-DT	havana	-0.285278831	0.077316428
ENSG00000287431	RENO1	havana	-0.306348844	-0.146495452
ENSG00000212694	LINC01089	havana	-0.309171793	0.463251784
ENSG00000241225	NMTRS-TGA3-1	havana	-0.31115792	0.661143121
ENSG00000203497	PDCD4-AS1	havana	-0.316689499	0.147293047
ENSG00000234741	GAS5	havana	-0.31813059	-0.065561516
ENSG00000236996	MLIP-IT1	havana	-0.326594672	0.270089653
ENSG00000257038	ARHGEF17-AS1	havana	-0.326684744	0.05073621
ENSG00000281376	ABALON	havana	-0.328710138	0.074935997
ENSG00000261455	LINC01003	havana	-0.338147508	0.808768132
ENSG00000251562	MALAT1	havana	-0.348624526	-0.004267132
ENSG00000254486	LINC02547	havana	-0.35396008	-0.062963215
ENSG00000258813	RBM25-AS1	havana	-0.355970404	-0.018657497
ENSG00000285967	NIPBL-DT	havana	-0.36408301	-0.043902242
ENSG00000245910	SNHG6	havana	-0.365221292	0.295776936
ENSG00000248668	OXCT1-AS1	havana	-0.369203585	0.166052645
ENSG00000160766	GBAP1	havana	-0.369749917	0.081699191
ENSG00000228599	RPL7P52	havana	-0.373197398	0.021633994
ENSG00000184678	H2BC21	havana	-0.37379657	-0.337304678
ENSG00000227375	DLG1-AS1	havana	-0.382373783	0.35124161
ENSG00000224157	HCG14	havana	-0.382774399	-0.361439457
ENSG00000228718	LINC02521	havana	-0.383738227	-0.13648159
ENSG00000229048	DUTP1	havana	-0.38403848	-0.270619463
ENSG00000268564	ILVBL-AS1	havana	-0.385868136	0.658875892
ENSG00000249740	OSMR-DT	havana	-0.385879156	-0.055908123
ENSG00000235919	ASH1L-AS1	havana	-0.386047897	0.344410806
ENSG00000232177	MTND4P24	havana	-0.389430084	-0.336367663
ENSG00000226083	SLC39A12-AS1	havana	-0.398461476	-0.212343548
ENSG00000188483	IER5L	havana	-0.401206133	0.153449736
ENSG00000229931	ATXN1-AS1	havana	-0.418287772	0.046990126
ENSG00000253257	MTND4P7	havana	-0.419467242	-0.855068282
ENSG00000204261	PSMB8-AS1	havana	-0.42079374	-0.222570846
ENSG00000177337	DLGAP1-AS1	havana	-0.424187554	-0.297171057
ENSG00000227764	LINC01693	havana	-0.425302575	0.143321218
ENSG00000245532	NEAT1	havana	-0.425858907	0.062199916
ENSG00000259467	NDUFAF4P1	havana	-0.427355574	-0.742526057
ENSG00000272086	GOLPH3-DT	havana	-0.428897673	-0.422770663
ENSG00000270362	HMGN3-AS1	havana	-0.42934446	0.447478898
ENSG00000258096	SLC38A2-AS1	havana	-0.430585954	-0.170359979
ENSG00000234230	ZFX-AS1	havana	-0.430648775	-0.189934306
ENSG00000251215	GOLGA5P1	havana	-0.432309535	0.201472398
ENSG00000229258	LPGAT1-AS1	havana	-0.445295062	-0.014223507
ENSG00000257725	LINC02399	havana	-0.445752212	0.234919401
ENSG00000232998	VPS13A-AS1	havana	-0.44778176	0.087844246
ENSG00000258940	MIA2-AS1	havana	-0.449750967	0.23332245
ENSG00000224547	ZNF619P1	havana	-0.450555028	0.357986608
ENSG00000260233	ZNRD2-DT	havana	-0.453782346	-0.374171688
ENSG00000183336	BOLA2	havana	-0.458838872	0.323318066
ENSG00000260032	NORAD	havana	-0.45928045	0.512233295
ENSG00000223466	LINC01825	havana	-0.461589931	-0.001547414
ENSG00000273382	TMEM167B-DT	havana	-0.464743858	-0.054926274
ENSG00000261758	STAG1-DT	havana	-0.468686868	0.213357118
ENSG00000271278	ELOCP33	havana	-0.468869512	0.184017324
ENSG00000240541	TM4SF1-AS1	havana	-0.472904318	-0.184621027
ENSG00000270964	MAP2K5-DT	havana	-0.476837522	-0.400149963
ENSG00000248925	PDCD6-DT	havana	-0.480149239	0.305571071
ENSG00000234362	LINC01914	havana	-0.480568076	-0.100801844
ENSG00000213689	TREX1	havana	-0.482378456	0.145883813
ENSG00000280587	LINC01348	havana	-0.48584019	0.121318893
ENSG00000271237	HMGB1P50	havana	-0.486698103	0.134765066
ENSG00000213483	NDUFAF4P2	havana	-0.487844316	-0.320448398
ENSG00000226272	ARHGAP26-AS1	havana	-0.489023995	0.083380566
ENSG00000248156	BTG4P1	havana	-0.48951769	0.595440033
ENSG00000261716	H2BC20P	havana	-0.490185064	-0.114605559
ENSG00000258186	SLC7A5P2	havana	-0.49318445	0.042069967
ENSG00000248027	ARHGAP42-AS1	havana	-0.495170806	-0.137068169
ENSG00000228661	STIM1-AS1	havana	-0.498033389	0.041473846
ENSG00000270307	MTATP6P2	havana	-0.501204838	-0.046819983
ENSG00000232474	NCKAP5-IT1	havana	-0.501768187	-0.257398651
ENSG00000255311	DLG2-AS2	havana	-0.503272909	-0.161684548
ENSG00000268621	IGFL2-AS1	havana	-0.503615803	0.10536635
ENSG00000271614	ATP2B1-AS1	havana	-0.504097725	0.689834212
ENSG00000223387	LINC02068	havana	-0.504974474	-0.015072931
ENSG00000234754	LINC02817	havana	-0.506635906	0.176662751
ENSG00000233220	LINC00167	havana	-0.516269834	0.531713175
ENSG00000271133	ITGB8-AS1	havana	-0.52078008	0.115657136
ENSG00000241131	LINC02032	havana	-0.521031078	-0.082540296
ENSG00000146666	LINC00525	havana	-0.521581892	0.52644844
ENSG00000203668	CHML	havana	-0.540703164	0.001208944
ENSG00000271646	IRF2-DT	havana	-0.547132716	-0.263810861
ENSG00000277142	LINC00235	havana	-0.555607208	0.18502569
ENSG00000271360	USP6NL-AS1	havana	-0.567727428	0.915845002
ENSG00000254531	FLJ20021	havana	-0.568139176	0.331537443
ENSG00000261420	MPC1-DT	havana	-0.568906802	0.179732794
ENSG00000257605	MYG1-AS1	havana	-0.572932921	0.270335884
ENSG00000229873	OGFR-AS1	havana	-0.578550943	-0.161508706
ENSG00000250822	LINC02111	havana	-0.583429306	0.268393417
ENSG00000229256	ST13P13	havana	-0.589762947	0.68579822
ENSG00000244921	MTCYBP18	havana	-0.59196517	-0.605382976
ENSG00000271361	HTATSF1P2	havana	-0.597624079	-0.73712177
ENSG00000256262	USP30-AS1	havana	-0.604777636	0.049359909
ENSG00000219200	RNASEK	havana	-0.607146942	-0.042603824
ENSG00000218748	DBIP1	havana	-0.61172278	0.466103571
ENSG00000272663	PPP1R21-DT	havana	-0.618734773	1.928700018
ENSG00000254554	ADM-DT	havana	-0.619289618	0.149793334
ENSG00000224418	STK24-AS1	havana	-0.620982573	-0.195824569
ENSG00000241211	IQCJ-SCHIP1-AS1	havana	-0.62218243	0.158129792
ENSG00000285410	GABPB1-IT1	havana	-0.624806374	-0.064645295
ENSG00000229320	KRT8P12	havana	-0.627404647	0.188186746
ENSG00000258563	PSMA3P1	havana	-0.628538689	-0.48271224
ENSG00000254090	MTND2P32	havana	-0.629529964	0.548390095
ENSG00000258651	SEC23A-AS1	havana	-0.632770357	-0.040749648
ENSG00000220323	H2BC19P	havana	-0.633455321	0.146552115
ENSG00000229335	DANT1	havana	-0.637141368	-0.155959393
ENSG00000246763	RGMB-AS1	havana	-0.639987193	0.474824321
ENSG00000054598	FOXC1	havana	-0.640772565	-0.03907268
ENSG00000264448	MIR378D2HG	havana	-0.642861667	0.151515577
ENSG00000259788	UAP1-DT	havana	-0.651799914	-0.575112237
ENSG00000231233	CFAP58-DT	havana	-0.651853137	0.001187031
ENSG00000163597	SNHG16	havana	-0.657214896	-0.038268549
ENSG00000281005	LINC00921	havana	-0.661665254	0.253456094
ENSG00000233595	MTND2P29	havana	-0.668504613	0.25757862
ENSG00000228485	GRK5-IT1	havana	-0.669938943	-0.012467145
ENSG00000237775	DDR1-DT	havana	-0.677661527	0.149099788
ENSG00000258602	LINC01629	havana	-0.684131096	0.078500864
ENSG00000197182	MIRLET7BHG	havana	-0.689270574	-0.052839167
ENSG00000227199	ST7-AS1	havana	-0.693066882	0.00623839
ENSG00000226823	SUGT1P1	havana	-0.698006227	-0.164400556
ENSG00000235387	SPAAR	havana	-0.702663488	-0.091238184
ENSG00000270419	CAHM	havana	-0.704887318	1.619039856
ENSG00000253669	GASAL1	havana	-0.71082621	0.27871296
ENSG00000244968	LIFR-AS1	havana	-0.716968575	-0.025008546
ENSG00000238120	LINC01589	havana	-0.718968612	-0.053907128
ENSG00000261431	DHX35-DT	havana	-0.722205296	-0.278881333
ENSG00000274049	INO80B-WBP1	havana	-0.724181285	0.528420805
ENSG00000259045	MTCO1P2	havana	-0.726678638	0.031913787
ENSG00000224846	NQO2-AS1	havana	-0.72841202	-0.845884826
ENSG00000249119	MTND6P4	havana	-0.734944199	-0.219348108
ENSG00000260236	PTPN23-DT	havana	-0.735536224	0.032237976
ENSG00000144158	SNRPA1P1	havana	-0.735692232	0.959085004
ENSG00000224314	TCERG1P1	havana	-0.736870834	0.120324529
ENSG00000229950	TFAP2A-AS1	havana	-0.737746091	-0.00752276
ENSG00000269038	SF1-DT	havana	-0.739861752	0.035123552
ENSG00000233108	GLCCI1-DT	havana	-0.74674979	0.052465886
ENSG00000248109	MARCOL	havana	-0.747275562	-0.186738777
ENSG00000216331	H1-12P	havana	-0.754319717	-0.15823976
ENSG00000231249	ITPR1-DT	havana	-0.754356466	-0.102763721
ENSG00000223724	RAD17P2	havana	-0.759764341	-0.457492724
ENSG00000281649	EBLN3P	havana	-0.7599985	0.011400909
ENSG00000250133	HOXC-AS2	havana	-0.762480104	-0.100529258
ENSG00000223683	RPSAP65	havana	-0.763085142	-0.355865593
ENSG00000272931	LRRC8D-DT	havana	-0.763995153	0.287200031
ENSG00000178977	LINC00324	havana	-0.764559035	-0.062350574
ENSG00000254132	MTND6P3	havana	-0.767826884	-0.264213343
ENSG00000225630	MTND2P28	havana	-0.773078158	-0.482588461
ENSG00000259687	LINC01220	havana	-0.774833868	0.254014131
ENSG00000225901	MTND2P9	havana	-0.778402553	0.336157157
ENSG00000256092	SBNO1-AS1	havana	-0.780901385	0.072860963
ENSG00000258655	ARHGAP5-AS1	havana	-0.786652185	0.919838195
ENSG00000206344	HCG27	havana	-0.788516172	0.434931064
ENSG00000272523	LINC01023	havana	-0.790975671	0.430513907
ENSG00000231148	HMGB1P7	havana	-0.793454563	-0.483453496
ENSG00000224349	FAM135A-AS1	havana	-0.795449173	0.364374088
ENSG00000237457	LINC01351	havana	-0.805970194	-0.604356125
ENSG00000272023	AFF4-DT	havana	-0.807328838	-0.039943851
ENSG00000280997	CCAT2	havana	-0.811375072	0.219715892
ENSG00000237923	LINC02570	havana	-0.814852468	0.237213303
ENSG00000233893	EZR-AS1	havana	-0.822981274	0.063814733
ENSG00000198868	MTND4LP30	havana	-0.835444409	-0.45039311
ENSG00000254642	COX6CP5	havana	-0.835710053	-0.534952955
ENSG00000240409	MTATP8P1	havana	-0.84653692	-0.344398128
ENSG00000273542	H4C12	havana	-0.853217673	0.513978972
ENSG00000245648	KLRK1-AS1	havana	-0.854848313	0.106273701
ENSG00000229344	MTCO2P12	havana	-0.858981301	-0.383215923
ENSG00000256879	PDE3A-AS1	havana	-0.86839799	-0.151120801
ENSG00000124766	SOX4	havana	-0.869120798	-0.206977362
ENSG00000272205	POU2F1-DT	havana	-0.884640979	-0.110908474
ENSG00000229951	FLJ31356	havana	-0.886362446	0.12881165
ENSG00000271200	PATJ-DT	havana	-0.900083075	-0.74876561
ENSG00000246640	PICART1	havana	-0.906149965	0.006153756
ENSG00000198744	MTCO3P12	havana	-0.907956304	-0.490147322
ENSG00000273106	PPM1B-DT	havana	-0.915105456	0.569512774
ENSG00000273129	PACERR	havana	-0.920283469	-0.587660393
ENSG00000259498	TPM1-AS	havana	-0.925743746	-0.164067848
ENSG00000255819	KLRC4-KLRK1	havana	-0.929231665	0.424840689
ENSG00000237786	GFOD1-AS1	havana	-0.953062279	0.366639238
ENSG00000270959	LPP-AS2	havana	-0.957089984	-0.107070727
ENSG00000225972	MTND1P23	havana	-0.958795063	-0.49177457
ENSG00000257097	CLIP1-AS1	havana	-0.959674054	0.05633999
ENSG00000254166	CASC19	havana	-0.964785642	0.760124934
ENSG00000262001	DLGAP1-AS2	havana	-0.983743349	0.042073727
ENSG00000227177	AIMP1P2	havana	-0.99065611	0.295167998
ENSG00000227832	ST13P21	havana	-0.993953483	-0.525038096
ENSG00000255660	RERG-AS1	havana	-1.003827971	-0.082800943
ENSG00000259424	IRAIN	havana	-1.006904979	-0.291255621
ENSG00000248923	MTND5P11	havana	-1.00711608	-0.74515994
ENSG00000228630	HOTAIR	havana	-1.014424712	-0.088094403
ENSG00000244041	LINC01011	havana	-1.052364982	-0.17778628
ENSG00000272686	WASL-DT	havana	-1.058297134	0.042865267
ENSG00000279873	LINC01126	havana	-1.059961555	0.081947303
ENSG00000241990	PRR34-AS1	havana	-1.069931274	-0.348518041
ENSG00000272853	SUV39H2-DT	havana	-1.07148676	0.249536783
ENSG00000272145	NFYC-AS1	havana	-1.07647862	0.109593976
ENSG00000237973	MTCO1P12	havana	-1.085881568	-0.618585745
ENSG00000227403	LINC01806	havana	-1.086324862	-0.175277558
ENSG00000253187	HOXA10-AS	havana	-1.109578709	0.059210708
ENSG00000231327	LINC01816	havana	-1.116483862	-0.365329074
ENSG00000248527	MTATP6P1	havana	-1.119418477	-0.503523509
ENSG00000256944	TMEM109-DT	havana	-1.122840769	0.317213026
ENSG00000257912	LINC02258	havana	-1.14452572	0.081014275
ENSG00000237595	LINC01275	havana	-1.145634804	0.16430106
ENSG00000256073	URB1-AS1	havana	-1.149664606	-0.547460803
ENSG00000177340	FLJ13224	havana	-1.178222941	0.17548302
ENSG00000267309	ZNF566-AS1	havana	-1.181840146	-0.107806072
ENSG00000260526	AP1AR-DT	havana	-1.185839002	0.624332018
ENSG00000233693	PBX1-AS1	havana	-1.192109946	-0.056562253
ENSG00000285278	TFAP2A-AS2	havana	-1.198090151	0.313274276
ENSG00000237976	RFX5-AS1	havana	-1.198664694	0.246183049
ENSG00000248693	LINC02100	havana	-1.204882405	-1.368115825
ENSG00000262902	MTCO1P40	havana	-1.231672299	-0.530662018
ENSG00000247627	MTND4P12	havana	-1.245733484	-0.664678933
ENSG00000272273	IER3-AS1	havana	-1.255196159	0.138943964
ENSG00000276368	H2AC14	havana	-1.28364763	0.461925217
ENSG00000187837	H1-2	havana	-1.290775592	-0.872719999
ENSG00000255958	GABARAPL1-AS1	havana	-1.31476696	-0.635035814
ENSG00000272081	FCHO2-DT	havana	-1.37067869	-0.164288999
ENSG00000237408	ART2BP	havana	-1.565779587	0.765315762
ENSG00000233557	NFU1P2	havana	-1.696633901	-0.630221055
ENSG00000204709	LINC01556	havana	-1.75473897	-0.230998446
ENSG00000231501	MTND4LP1	havana	-1.854247691	-0.938902678
ENSG00000235378	MRPS10P1	havana	-2.423682217	-0.318231214
ENSG00000289582	havana_tagene	lncRNA	1.970091904	1.095013887
ENSG00000288876	havana_tagene	lncRNA	1.613224277	0.815091844
ENSG00000273107	havana	lncRNA	1.293358295	-0.407892797
ENSG00000289050	havana_tagene	lncRNA	1.201462842	0.994365631
ENSG00000289440	havana_tagene	lncRNA	1.045614186	-0.523104688
ENSG00000269921	havana	lncRNA	1.014876468	0.619712186
ENSG00000288982	havana_tagene	lncRNA	0.938482222	1.186929315
ENSG00000272991	havana	lncRNA	0.859092873	0.123118684
ENSG00000289219	havana_tagene	lncRNA	0.850691579	0.404786464
ENSG00000249483	havana	lncRNA	0.804370023	0.672347233
ENSG00000229750	havana	lncRNA	0.780793016	0.973214923
ENSG00000272144	havana	lncRNA	0.749471597	0.477724836
ENSG00000273080	havana	lncRNA	0.702126397	0.026086444
ENSG00000255089	havana	lncRNA	0.677528962	0.189934534
ENSG00000237568	havana	lncRNA	0.675263636	1.115108597
ENSG00000284734	havana	lncRNA	0.656393247	0.923693958
ENSG00000287851	havana_tagene	lncRNA	0.594290867	-0.346186932
ENSG00000272843	havana	lncRNA	0.591250033	-0.258669932
ENSG00000287287	havana_tagene	lncRNA	0.573979407	0.118001988
ENSG00000268355	havana	lncRNA	0.571858451	-0.183860775
ENSG00000276727	havana	lncRNA	0.563120226	0.278973296
ENSG00000255224	havana	lncRNA	0.559659838	0.088640281
ENSG00000272434	havana	lncRNA	0.549396164	0.017461279
ENSG00000286358	havana_tagene	lncRNA	0.519991855	0.316876174
ENSG00000253838	havana	lncRNA	0.516307148	-0.002510257
ENSG00000278071	havana	lncRNA	0.515979516	-0.05114616
ENSG00000259700	havana	lncRNA	0.511215119	0.438454452
ENSG00000282386	havana	lncRNA	0.474059503	-0.378563707
ENSG00000253744	havana	lncRNA	0.467949871	0.327315933
ENSG00000288935	havana_tagene	lncRNA	0.441986535	-0.680212668
ENSG00000289388	havana_tagene	lncRNA	0.441878775	-0.349931364
ENSG00000289213	havana_tagene	lncRNA	0.400611293	0.304448158
ENSG00000273063	havana	lncRNA	0.398469969	0.65258182
ENSG00000273254	havana	lncRNA	0.398318846	0.334638171
ENSG00000287719	havana_tagene	lncRNA	0.395214691	0.261510468
ENSG00000225632	havana	lncRNA	0.381028327	0.723463712
ENSG00000230686	havana	lncRNA	0.380541287	0.437973329
ENSG00000288612	havana	lncRNA	0.370950244	-0.021980045
ENSG00000288879	havana_tagene	lncRNA	0.350338374	0.174425039
ENSG00000271930	havana	lncRNA	0.347493248	0.283925388
ENSG00000261526	havana	lncRNA	0.345136128	0.113143944
ENSG00000231073	havana	lncRNA	0.338736931	0.355498793
ENSG00000288813	havana_tagene	lncRNA	0.319809724	0.337535944
ENSG00000288957	havana_tagene	lncRNA	0.314061019	0.118139709
ENSG00000277368	havana	lncRNA	0.310770767	0.512028367
ENSG00000276436	havana	lncRNA	0.295680796	0.211626479
ENSG00000267811	havana	lncRNA	0.294824928	-0.062143861
ENSG00000287601	havana	lncRNA	0.292656359	-0.162054056
ENSG00000286817	havana_tagene	lncRNA	0.283896629	0.990602847
ENSG00000278238	havana	lncRNA	0.280379968	0.054252542
ENSG00000267598	havana	lncRNA	0.272982381	-0.134761049
ENSG00000273416	havana	lncRNA	0.268391497	0.478361249
ENSG00000288753	havana_tagene	lncRNA	0.238939067	0.446546672
ENSG00000289043	havana_tagene	lncRNA	0.237143864	-0.042108184
ENSG00000289014	havana_tagene	lncRNA	0.229552951	-0.059436077
ENSG00000277173	havana	lncRNA	0.225365478	0.397629904
ENSG00000270697	havana	lncRNA	0.221262249	-1.211061355
ENSG00000289499	havana_tagene	lncRNA	0.206428953	0.194336774
ENSG00000263823	havana	lncRNA	0.20451297	0.409613415
ENSG00000270022	havana	lncRNA	0.191398659	0.153404619
ENSG00000266261	havana	lncRNA	0.188102237	0.519380446
ENSG00000287050	havana_tagene	lncRNA	0.181379283	0.213825395
ENSG00000275719	ensembl_havana	lncRNA	0.17956101	0.521422004
ENSG00000289579	havana_tagene	lncRNA	0.177924288	0.397142036
ENSG00000270175	havana	lncRNA	0.177912956	0.237245862
ENSG00000263826	havana	lncRNA	0.177025879	-0.181522039
ENSG00000265100	havana	lncRNA	0.172781037	0.044265849
ENSG00000226889	havana	lncRNA	0.157605161	-0.420297265
ENSG00000278743	havana	lncRNA	0.148077289	0.813740503
ENSG00000286718	havana_tagene	lncRNA	0.141320025	-0.0231485
ENSG00000273145	havana	lncRNA	0.140085754	0.814760894
ENSG00000286692	havana_tagene	lncRNA	0.133880692	0.272014804
ENSG00000260235	havana	lncRNA	0.116512859	-0.366824676
ENSG00000233064	havana	lncRNA	0.113301971	0.09919421
ENSG00000286950	havana_tagene	lncRNA	0.112227691	0.639275609
ENSG00000260879	havana	lncRNA	0.107961248	0.142723312
ENSG00000289280	havana_tagene	lncRNA	0.106508229	0.958227673
ENSG00000253258	havana	lncRNA	0.099874901	0.228391864
ENSG00000251867	havana	lncRNA	0.096883889	-0.107074001
ENSG00000273445	havana	lncRNA	0.092484004	0.61622201
ENSG00000265401	havana	lncRNA	0.092205886	0.630745196
ENSG00000289103	havana_tagene	lncRNA	0.087022331	0.56705811
ENSG00000289065	havana_tagene	lncRNA	0.086383168	0.112539056
ENSG00000288878	havana_tagene	lncRNA	0.076276874	-0.052562584
ENSG00000272703	havana	lncRNA	0.067987293	-1.156586383
ENSG00000255680	havana	lncRNA	0.060375521	-0.235434388
ENSG00000270361	havana	lncRNA	0.059046752	-0.189387716
ENSG00000264829	havana	lncRNA	0.056943642	-0.32014238
ENSG00000264769	havana	lncRNA	0.054773842	0.186274709
ENSG00000289447	havana_tagene	lncRNA	0.053731372	-0.154882238
ENSG00000259523	havana	lncRNA	0.05193812	-0.142587661
ENSG00000287733	havana_tagene	lncRNA	0.046190304	-0.048266029
ENSG00000287497	havana_tagene	lncRNA	0.044579735	0.38168825
ENSG00000226756	havana	lncRNA	0.036741919	0.0065223
ENSG00000289375	havana_tagene	lncRNA	0.036727072	0.557998856
ENSG00000288835	havana_tagene	lncRNA	0.035007019	-0.034426166
ENSG00000289474	havana_tagene	lncRNA	0.033369758	0.516267854
ENSG00000237063	havana	lncRNA	0.028365768	-0.100004914
ENSG00000270487	havana	lncRNA	0.026582979	-0.760279489
ENSG00000272986	havana	lncRNA	0.015993481	-0.666933381
ENSG00000272831	havana	lncRNA	0.012231172	0.582914518
ENSG00000274156	havana	lncRNA	0.009551701	0.128943392
ENSG00000286802	havana_tagene	lncRNA	0.004397786	0.180848453
ENSG00000273162	havana	lncRNA	0.003956074	0.412144005
ENSG00000289121	havana_tagene	lncRNA	0.003681635	-0.089882912
ENSG00000224645	havana	lncRNA	-0.005146713	0.561931009
ENSG00000260011	havana	lncRNA	-0.006144886	0.068733175
ENSG00000282876	havana	lncRNA	-0.007727155	-0.292629249
ENSG00000233825	havana	lncRNA	-0.011523388	-0.508613615
ENSG00000287224	havana_tagene	lncRNA	-0.017589837	0.09617231
ENSG00000276384	havana	lncRNA	-0.020333781	0.910134079
ENSG00000289196	havana_tagene	lncRNA	-0.021692735	-0.234509228
ENSG00000276122	havana	lncRNA	-0.023883255	0.267186382
ENSG00000261469	havana	lncRNA	-0.024924217	-0.124554127
ENSG00000289296	havana_tagene	lncRNA	-0.025701785	0.283775347
ENSG00000289377	havana_tagene	lncRNA	-0.02723262	-0.085607595
ENSG00000271933	havana	lncRNA	-0.029346399	-0.037132765
ENSG00000288866	havana_tagene	lncRNA	-0.034504454	-0.142976733
ENSG00000272854	havana	lncRNA	-0.038392368	0.902848438
ENSG00000260454	havana	lncRNA	-0.042912607	0.148339224
ENSG00000279070	havana	lncRNA	-0.048369625	0.565961667
ENSG00000238279	havana	lncRNA	-0.054189438	0.275860084
ENSG00000258345	havana	lncRNA	-0.06447376	0.253256416
ENSG00000259194	havana	lncRNA	-0.065240006	0.344343845
ENSG00000259252	havana	lncRNA	-0.066561161	0.304873107
ENSG00000271185	havana	lncRNA	-0.076409929	-0.234391856
ENSG00000272341	havana	lncRNA	-0.077937851	0.391183693
ENSG00000278376	havana	lncRNA	-0.078732869	1.353636249
ENSG00000289185	havana_tagene	lncRNA	-0.078925499	-0.192370466
ENSG00000274425	havana	lncRNA	-0.103124353	0.067044739
ENSG00000286585	havana_tagene	lncRNA	-0.106789397	-0.072686473
ENSG00000286010	havana	lncRNA	-0.110303707	0.071879846
ENSG00000276900	havana	lncRNA	-0.11249225	-0.082191578
ENSG00000272788	havana	lncRNA	-0.114746921	-0.413192125
ENSG00000289141	havana_tagene	lncRNA	-0.115435434	-0.19287741
ENSG00000264270	havana	lncRNA	-0.118330022	0.193385521
ENSG00000262420	havana	lncRNA	-0.12187582	0.395348127
ENSG00000289589	havana_tagene	lncRNA	-0.12273212	0.402506001
ENSG00000289341	havana_tagene	lncRNA	-0.127497148	-0.457681283
ENSG00000287079	havana_tagene	lncRNA	-0.135321733	0.44173132
ENSG00000288728	havana_tagene	lncRNA	-0.137340661	0.091496573
ENSG00000287697	havana_tagene	lncRNA	-0.14111754	0.126985925
ENSG00000236889	havana	lncRNA	-0.142243378	0.197161893
ENSG00000288999	havana_tagene	lncRNA	-0.150871187	-0.309071483
ENSG00000274987	havana	lncRNA	-0.15372711	0.689601197
ENSG00000275532	havana	lncRNA	-0.156436195	0.401278605
ENSG00000270482	havana	lncRNA	-0.156727934	0.006148511
ENSG00000289257	havana_tagene	lncRNA	-0.162732469	0.032120892
ENSG00000236643	havana	lncRNA	-0.168885864	0.067768369
ENSG00000260777	havana	lncRNA	-0.175714361	0.938944787
ENSG00000275038	havana	lncRNA	-0.180508367	0.974348592
ENSG00000276603	havana	lncRNA	-0.186328187	1.23563713
ENSG00000275180	havana	lncRNA	-0.188942839	-0.122950972
ENSG00000274213	havana	lncRNA	-0.189079533	-0.207489154
ENSG00000288766	havana_tagene	lncRNA	-0.190537553	0.355070487
ENSG00000289044	havana_tagene	lncRNA	-0.191624613	-0.071752834
ENSG00000289159	havana_tagene	lncRNA	-0.19172395	-0.272213446
ENSG00000264548	havana	lncRNA	-0.196480775	0.036211028
ENSG00000270919	havana	lncRNA	-0.196765757	0.575790368
ENSG00000288848	havana_tagene	lncRNA	-0.2042034	0.153694931
ENSG00000277895	havana	lncRNA	-0.206374852	0.139726669
ENSG00000261889	havana	lncRNA	-0.21158273	-0.022208812
ENSG00000273272	havana	lncRNA	-0.211945779	-0.028062077
ENSG00000260793	havana	lncRNA	-0.212748026	-0.324872751
ENSG00000227933	havana	lncRNA	-0.214314202	0.187966295
ENSG00000287961	havana_tagene	lncRNA	-0.215979498	0.297998639
ENSG00000289544	havana_tagene	lncRNA	-0.217180224	0.208359294
ENSG00000283255	havana	lncRNA	-0.217560015	-0.262723693
ENSG00000257058	havana	lncRNA	-0.219984158	0.013143018
ENSG00000289275	havana_tagene	lncRNA	-0.223120097	0.426628333
ENSG00000272476	havana	lncRNA	-0.224347149	0.261178733
ENSG00000287966	havana_tagene	lncRNA	-0.224505261	0.069478798
ENSG00000251661	havana	lncRNA	-0.232129692	-0.061922121
ENSG00000270117	havana	lncRNA	-0.233902348	-0.117410732
ENSG00000255882	havana	lncRNA	-0.235235646	0.007210552
ENSG00000234026	havana	lncRNA	-0.239186481	0.121721908
ENSG00000284954	havana	lncRNA	-0.239507586	0.467325578
ENSG00000288949	havana_tagene	lncRNA	-0.245924863	0.133555856
ENSG00000287644	havana_tagene	lncRNA	-0.250606157	-0.284488024
ENSG00000287654	havana_tagene	lncRNA	-0.253114657	-0.256939368
ENSG00000289395	havana_tagene	lncRNA	-0.255077464	-0.856242532
ENSG00000224046	havana	lncRNA	-0.257129149	0.443679293
ENSG00000288934	havana_tagene	lncRNA	-0.268489947	0.537260029
ENSG00000288869	havana_tagene	lncRNA	-0.269604891	-0.000181603
ENSG00000277283	havana	lncRNA	-0.27538637	-0.022759454
ENSG00000288926	havana_tagene	lncRNA	-0.276751371	0.265919229
ENSG00000287574	havana_tagene	lncRNA	-0.278940634	0.636234798
ENSG00000277692	havana	lncRNA	-0.283751861	0.550303683
ENSG00000275091	havana	lncRNA	-0.291242352	0.259198303
ENSG00000278146	havana	lncRNA	-0.2919901	0.249987993
ENSG00000288737	havana_tagene	lncRNA	-0.292808881	0.544016314
ENSG00000287781	havana_tagene	lncRNA	-0.293293491	0.074989997
ENSG00000288939	havana_tagene	lncRNA	-0.296163778	0.223187451
ENSG00000267231	havana	lncRNA	-0.299363879	0.52419664
ENSG00000273394	havana	lncRNA	-0.299825088	0.716591862
ENSG00000288844	havana_tagene	lncRNA	-0.304748399	0.713523562
ENSG00000288528	havana	lncRNA	-0.305073763	-0.10159408
ENSG00000286454	havana_tagene	lncRNA	-0.306853299	0.086182346
ENSG00000256658	havana	lncRNA	-0.30715235	0.077295736
ENSG00000260464	havana	lncRNA	-0.30830525	0.081072978
ENSG00000268460	havana	lncRNA	-0.308563865	-0.006039167
ENSG00000229896	havana	lncRNA	-0.315917304	0.238984867
ENSG00000270091	havana	lncRNA	-0.315952856	0.274149805
ENSG00000215068	havana	lncRNA	-0.320948859	0.087702227
ENSG00000270068	havana	lncRNA	-0.32135918	0.169646382
ENSG00000288930	havana_tagene	lncRNA	-0.321745001	0.535387561
ENSG00000275457	havana	lncRNA	-0.322904791	-0.355615306
ENSG00000287974	havana_tagene	lncRNA	-0.323156182	-0.017398161
ENSG00000286048	havana	lncRNA	-0.327298224	0.712465124
ENSG00000272173	havana	lncRNA	-0.332127023	0.771222375
ENSG00000229233	havana	lncRNA	-0.333513023	-0.095682548
ENSG00000254639	havana	lncRNA	-0.342979447	0.439560078
ENSG00000287875	havana_tagene	lncRNA	-0.343389167	0.219976698
ENSG00000289046	havana_tagene	lncRNA	-0.353014952	0.223387673
ENSG00000286164	havana	lncRNA	-0.353823807	0.065536769
ENSG00000204758	havana	lncRNA	-0.357672743	0.141927119
ENSG00000272092	havana	lncRNA	-0.362417135	0.275599967
ENSG00000289312	havana_tagene	lncRNA	-0.366019857	-0.183783901
ENSG00000228201	havana	lncRNA	-0.36947686	0.063387391
ENSG00000277482	havana	lncRNA	-0.370606752	0.25054161
ENSG00000272267	havana	lncRNA	-0.376197279	0.407148688
ENSG00000228675	havana	lncRNA	-0.376381157	-0.16549142
ENSG00000260273	havana	lncRNA	-0.383229243	0.800626862
ENSG00000254295	havana	lncRNA	-0.389007248	0.123416862
ENSG00000277969	havana	lncRNA	-0.390533459	0.017475129
ENSG00000272953	havana	lncRNA	-0.395477635	-0.676991262
ENSG00000287282	havana_tagene	lncRNA	-0.395836789	0.609480132
ENSG00000269646	havana	lncRNA	-0.396845554	0.397922027
ENSG00000260177	havana	lncRNA	-0.397000228	-0.071724106
ENSG00000288823	havana_tagene	lncRNA	-0.397984439	0.038234187
ENSG00000287333	havana_tagene	lncRNA	-0.398929169	-0.104445045
ENSG00000232412	havana	lncRNA	-0.403037954	0.295756846
ENSG00000289153	havana_tagene	lncRNA	-0.407202596	-0.021444241
ENSG00000273348	havana	lncRNA	-0.411084852	-0.571181699
ENSG00000260430	havana_tagene	lncRNA	-0.411805387	0.050521513
ENSG00000223711	havana	lncRNA	-0.412703847	-0.066794515
ENSG00000256894	havana	lncRNA	-0.413073942	0.133420629
ENSG00000243885	havana	lncRNA	-0.416206421	-0.523863337
ENSG00000242659	havana	lncRNA	-0.416946984	0.083611527
ENSG00000267288	havana	lncRNA	-0.4193202	0.008110701
ENSG00000288799	havana_tagene	lncRNA	-0.420210505	-0.093785031
ENSG00000233785	havana	lncRNA	-0.423298261	0.234312721
ENSG00000257298	havana	lncRNA	-0.424558154	-0.007830899
ENSG00000253766	havana	lncRNA	-0.43309621	-0.033987512
ENSG00000273481	havana	lncRNA	-0.434864994	0.095396068
ENSG00000274227	havana	lncRNA	-0.436868191	-0.340141592
ENSG00000289457	havana_tagene	lncRNA	-0.43810168	0.540481258
ENSG00000263756	havana	lncRNA	-0.440650825	0.157241517
ENSG00000268818	havana	lncRNA	-0.443804055	0.06375998
ENSG00000277324	havana	lncRNA	-0.448162886	0.608536426
ENSG00000260100	havana	lncRNA	-0.448693339	-0.652261563
ENSG00000274292	havana	lncRNA	-0.449669916	0.131444961
ENSG00000289558	havana_tagene	lncRNA	-0.449674075	-0.886747497
ENSG00000289624	havana_tagene	lncRNA	-0.451149226	-0.466367881
ENSG00000258620	havana	lncRNA	-0.453539387	0.118789007
ENSG00000254187	havana	lncRNA	-0.454314928	0.029713619
ENSG00000288868	havana_tagene	lncRNA	-0.456633067	0.160225029
ENSG00000272849	havana	lncRNA	-0.457314819	0.269946836
ENSG00000228606	havana	lncRNA	-0.45870593	0.384994011
ENSG00000227857	havana	lncRNA	-0.460731982	0.121682371
ENSG00000261839	havana	lncRNA	-0.461589716	0.082820046
ENSG00000272046	havana	lncRNA	-0.461725641	-0.345213475
ENSG00000289109	havana_tagene	lncRNA	-0.463513569	-0.238175449
ENSG00000267446	havana	lncRNA	-0.46533585	0.148645682
ENSG00000286182	havana	lncRNA	-0.465511145	0.124690181
ENSG00000225173	havana	lncRNA	-0.465731487	0.256351527
ENSG00000288573	havana	lncRNA	-0.467546626	0.390181485
ENSG00000289115	havana_tagene	lncRNA	-0.468052936	0.311088942
ENSG00000287264	havana_tagene	lncRNA	-0.471647719	0.160826943
ENSG00000236140	havana	lncRNA	-0.472984776	0.231959707
ENSG00000232519	havana	lncRNA	-0.47329668	0.660000699
ENSG00000257496	havana	lncRNA	-0.473912693	0.063535878
ENSG00000271398	havana	lncRNA	-0.474847222	0.682665117
ENSG00000288736	havana_tagene	lncRNA	-0.478899809	0.174468378
ENSG00000273199	havana	lncRNA	-0.479963468	0.427269064
ENSG00000267801	havana	lncRNA	-0.481237876	-0.284947129
ENSG00000273702	havana	lncRNA	-0.48244499	0.079390488
ENSG00000286887	havana_tagene	lncRNA	-0.486331897	-0.054364568
ENSG00000259083	havana	lncRNA	-0.487311062	0.21180677
ENSG00000255910	havana	lncRNA	-0.490053183	-0.091388391
ENSG00000272447	havana	lncRNA	-0.490602379	0.423567402
ENSG00000261335	havana	lncRNA	-0.491462691	0.375859196
ENSG00000289221	havana_tagene	lncRNA	-0.493358284	1.52394409
ENSG00000251257	havana	lncRNA	-0.494143912	0.102330251
ENSG00000258082	havana	lncRNA	-0.494985837	-0.308503397
ENSG00000235119	havana	lncRNA	-0.496476535	0.168441257
ENSG00000264932	havana	lncRNA	-0.496868569	-0.35974362
ENSG00000286809	havana_tagene	lncRNA	-0.504366085	0.023938546
ENSG00000286408	havana_tagene	lncRNA	-0.5063542	0.063458861
ENSG00000288904	havana_tagene	lncRNA	-0.5083711	0.105740491
ENSG00000232640	havana	lncRNA	-0.510233393	0.763294282
ENSG00000273204	havana	lncRNA	-0.514629491	0.432909891
ENSG00000285103	havana	lncRNA	-0.517135572	-0.131807455
ENSG00000289318	havana_tagene	lncRNA	-0.517229269	-0.263334617
ENSG00000231403	havana	lncRNA	-0.518300845	-0.050939398
ENSG00000259731	havana	lncRNA	-0.519818579	0.357354685
ENSG00000261000	havana	lncRNA	-0.520278645	0.141907464
ENSG00000229368	havana	lncRNA	-0.521686688	-0.162672419
ENSG00000260651	havana	lncRNA	-0.522521432	-0.062088023
ENSG00000262768	havana	lncRNA	-0.525227769	-0.067215223
ENSG00000260108	havana	lncRNA	-0.52529086	0.068205923
ENSG00000286835	havana_tagene	lncRNA	-0.528042218	1.056588522
ENSG00000289317	havana_tagene	lncRNA	-0.528198339	0.777469243
ENSG00000286383	havana_tagene	lncRNA	-0.529507171	0.130037681
ENSG00000264577	havana	lncRNA	-0.532077702	0.317355749
ENSG00000259001	havana	lncRNA	-0.532461956	0.786526692
ENSG00000282121	havana	lncRNA	-0.535720063	0.344945269
ENSG00000286238	havana	lncRNA	-0.53707324	0.023125029
ENSG00000288022	havana_tagene	lncRNA	-0.538267361	0.553558042
ENSG00000266446	havana	lncRNA	-0.543823805	0.324822743
ENSG00000241073	havana	lncRNA	-0.548361283	-0.291294486
ENSG00000289202	havana_tagene	lncRNA	-0.549627786	0.04752806
ENSG00000275216	havana	lncRNA	-0.55219496	-0.032253424
ENSG00000254290	havana	lncRNA	-0.552465535	0.6074311
ENSG00000273565	havana	lncRNA	-0.552466646	0.159317975
ENSG00000287457	havana_tagene	lncRNA	-0.553134288	-0.239130045
ENSG00000254400	havana	lncRNA	-0.555436126	0.370584227
ENSG00000233069	havana	lncRNA	-0.557778284	0.215711564
ENSG00000269889	havana	lncRNA	-0.557823267	-0.080114125
ENSG00000275481	havana	lncRNA	-0.559668938	0.210068404
ENSG00000288858	havana_tagene	lncRNA	-0.559746504	-0.564181482
ENSG00000256339	havana	lncRNA	-0.560124003	0.371275608
ENSG00000248100	havana	lncRNA	-0.564017624	0.416786045
ENSG00000276728	havana	lncRNA	-0.564129303	0.054094649
ENSG00000289311	havana_tagene	lncRNA	-0.565138598	0.88779604
ENSG00000289540	havana_tagene	lncRNA	-0.56535973	-0.089418903
ENSG00000289001	havana_tagene	lncRNA	-0.565855299	0.118650337
ENSG00000289407	havana_tagene	lncRNA	-0.567506795	0.170268788
ENSG00000289267	havana_tagene	lncRNA	-0.56976541	0.29593863
ENSG00000237753	havana	lncRNA	-0.573671928	-0.103205089
ENSG00000228417	havana	lncRNA	-0.57744517	-0.143363304
ENSG00000237643	havana_tagene	lncRNA	-0.578617108	0.152519461
ENSG00000288732	havana_tagene	lncRNA	-0.579022823	0.28808706
ENSG00000260466	havana	lncRNA	-0.579412564	-0.231589736
ENSG00000177738	havana	lncRNA	-0.580200772	-0.265955813
ENSG00000289236	havana_tagene	lncRNA	-0.583933838	-0.268637376
ENSG00000283849	havana	lncRNA	-0.589748297	0.419806507
ENSG00000285565	havana	lncRNA	-0.589816166	-0.097432821
ENSG00000236495	havana	lncRNA	-0.590809033	-0.108328489
ENSG00000289059	havana_tagene	lncRNA	-0.591810222	0.606936801
ENSG00000287200	havana_tagene	lncRNA	-0.59216812	0.395141043
ENSG00000263370	havana	lncRNA	-0.59321742	0.383183523
ENSG00000244268	havana	lncRNA	-0.593589549	0.282291217
ENSG00000272195	havana	lncRNA	-0.595604952	0.634852934
ENSG00000261189	havana	lncRNA	-0.600540788	0.184317077
ENSG00000250481	havana	lncRNA	-0.604437599	-0.135560315
ENSG00000289274	havana_tagene	lncRNA	-0.609004672	-0.025916864
ENSG00000257256	havana	lncRNA	-0.609241047	-0.080419217
ENSG00000260498	havana	lncRNA	-0.610055577	0.014701156
ENSG00000289110	havana_tagene	lncRNA	-0.612121329	0.171638998
ENSG00000268189	havana	lncRNA	-0.632498354	0.049495618
ENSG00000257732	havana	lncRNA	-0.637554777	-0.284290573
ENSG00000230260	havana	lncRNA	-0.640327423	0.137582469
ENSG00000259802	havana	lncRNA	-0.644156791	-0.204492702
ENSG00000266397	havana	lncRNA	-0.648323177	-0.106710984
ENSG00000232028	havana	lncRNA	-0.648676576	0.133201505
ENSG00000275454	havana	lncRNA	-0.651676758	0.366427492
ENSG00000287302	havana_tagene	lncRNA	-0.653655939	0.36973214
ENSG00000253736	havana	lncRNA	-0.655841627	0.270621196
ENSG00000287369	havana_tagene	lncRNA	-0.659267542	0.498014214
ENSG00000275202	havana	lncRNA	-0.663043881	-0.055408283
ENSG00000289211	havana_tagene	lncRNA	-0.672187113	0.248575257
ENSG00000289592	havana_tagene	lncRNA	-0.674855677	0.276233905
ENSG00000286180	havana	lncRNA	-0.678691912	-0.105548035
ENSG00000286116	havana	lncRNA	-0.683417668	-0.069497684
ENSG00000236385	havana	lncRNA	-0.683468338	-0.298723086
ENSG00000269919	havana	lncRNA	-0.683936444	0.894045529
ENSG00000286034	havana	lncRNA	-0.684116697	-0.030282964
ENSG00000286349	havana_tagene	lncRNA	-0.684453636	-0.151784388
ENSG00000286659	havana	lncRNA	-0.686319462	-0.186788348
ENSG00000273257	havana	lncRNA	-0.688225991	0.197542495
ENSG00000289028	havana_tagene	lncRNA	-0.688838537	-0.394184645
ENSG00000286707	havana_tagene	lncRNA	-0.689392024	0.04859409
ENSG00000289126	havana_tagene	lncRNA	-0.691279809	0.273937614
ENSG00000274833	havana	lncRNA	-0.694432919	-0.296239773
ENSG00000287387	havana_tagene	lncRNA	-0.694857269	0.378265796
ENSG00000287653	havana_tagene	lncRNA	-0.6949442	-0.053805463
ENSG00000228792	havana_tagene	lncRNA	-0.700389155	0.188849789
ENSG00000268129	havana	lncRNA	-0.702488852	-0.220505259
ENSG00000289162	havana_tagene	lncRNA	-0.70871002	0.143557625
ENSG00000288586	havana	lncRNA	-0.710690729	0.419224808
ENSG00000286714	havana_tagene	lncRNA	-0.71300267	-0.157961601
ENSG00000274021	havana	lncRNA	-0.716048878	0.294227041
ENSG00000270133	havana	lncRNA	-0.725012919	-0.006209488
ENSG00000289260	havana_tagene	lncRNA	-0.725019785	1.092995253
ENSG00000260823	havana	lncRNA	-0.727537724	0.23476539
ENSG00000238005	havana	lncRNA	-0.72917224	-0.181839279
ENSG00000223356	havana	lncRNA	-0.732314965	0.49678643
ENSG00000289432	havana_tagene	lncRNA	-0.735482071	0.178093027
ENSG00000289024	havana_tagene	lncRNA	-0.736766091	0.384050778
ENSG00000289229	havana_tagene	lncRNA	-0.736980646	-0.696899722
ENSG00000280195	havana	lncRNA	-0.739695372	0.322365277
ENSG00000289615	havana_tagene	lncRNA	-0.740353158	0.214809003
ENSG00000287825	havana_tagene	lncRNA	-0.741441881	0.254787419
ENSG00000226609	havana	lncRNA	-0.74283776	0.389614594
ENSG00000273210	havana	lncRNA	-0.747023101	-0.022295314
ENSG00000287665	havana_tagene	lncRNA	-0.750110901	0.103921957
ENSG00000287647	havana_tagene	lncRNA	-0.75805505	-0.10763592
ENSG00000229330	havana	lncRNA	-0.758960589	0.297799735
ENSG00000266498	havana	lncRNA	-0.760018944	0.666188983
ENSG00000250629	havana	lncRNA	-0.762316652	-0.028529276
ENSG00000287384	havana_tagene	lncRNA	-0.764281547	0.011612882
ENSG00000237377	havana	lncRNA	-0.765545053	0.151277454
ENSG00000275765	ensembl_havana	lncRNA	-0.767327942	0.020870842
ENSG00000288833	havana_tagene	lncRNA	-0.768324057	0.362191119
ENSG00000289266	havana_tagene	lncRNA	-0.772505567	0.902116088
ENSG00000272844	havana	lncRNA	-0.773672003	0.261603315
ENSG00000265445	havana	lncRNA	-0.777143103	-0.216688084
ENSG00000228923	havana	lncRNA	-0.78436196	0.530600769
ENSG00000272906	havana	lncRNA	-0.785816004	0.146162708
ENSG00000289293	havana_tagene	lncRNA	-0.785947014	0.479991688
ENSG00000225335	ensembl_havana	lncRNA	-0.786770211	-0.246920431
ENSG00000237520	havana	lncRNA	-0.789811456	0.078437477
ENSG00000287513	havana_tagene	lncRNA	-0.790029123	0.497406504
ENSG00000271797	havana	lncRNA	-0.790733605	0.612517768
ENSG00000268403	havana	lncRNA	-0.801248906	-0.229888762
ENSG00000288078	havana_tagene	lncRNA	-0.810473499	0.246334625
ENSG00000251131	havana	lncRNA	-0.812445082	-0.247113111
ENSG00000260774	havana	lncRNA	-0.814362684	-0.102198828
ENSG00000251127	havana	lncRNA	-0.814962704	-0.442064587
ENSG00000256084	havana	lncRNA	-0.815514661	-0.239616234
ENSG00000261211	havana	lncRNA	-0.817445126	-0.20106248
ENSG00000236098	havana	lncRNA	-0.817654651	0.087535804
ENSG00000271155	havana	lncRNA	-0.821508085	-0.417342683
ENSG00000261532	havana	lncRNA	-0.830518807	0.273629509
ENSG00000235159	havana	lncRNA	-0.833755911	-0.101530144
ENSG00000260000	havana	lncRNA	-0.837458752	-0.047229502
ENSG00000288865	havana_tagene	lncRNA	-0.840092297	-0.10794965
ENSG00000289560	havana_tagene	lncRNA	-0.842494628	0.609440387
ENSG00000289394	havana_tagene	lncRNA	-0.843807777	0.140318777
ENSG00000222043	havana	lncRNA	-0.845371207	-0.017078325
ENSG00000269944	havana	lncRNA	-0.851362082	0.536762365
ENSG00000278829	havana	lncRNA	-0.855431216	0.140406287
ENSG00000276170	havana	lncRNA	-0.855623421	-0.063834538
ENSG00000287710	havana_tagene	lncRNA	-0.858143462	-0.754145598
ENSG00000228734	havana	lncRNA	-0.867886218	0.329446097
ENSG00000288986	havana_tagene	lncRNA	-0.869773961	-0.173287623
ENSG00000277007	havana	lncRNA	-0.870702585	0.024301171
ENSG00000224152	havana	lncRNA	-0.871053045	0.369562626
ENSG00000287839	havana_tagene	lncRNA	-0.875290403	0.156943351
ENSG00000276651	havana	lncRNA	-0.876705116	-0.049881245
ENSG00000272366	havana	lncRNA	-0.879917321	0.478090311
ENSG00000289154	havana_tagene	lncRNA	-0.886698239	-0.264804732
ENSG00000266401	havana	lncRNA	-0.886810511	0.033622836
ENSG00000286756	havana_tagene	lncRNA	-0.888092806	0.62759763
ENSG00000267035	havana	lncRNA	-0.889461962	0.2912567
ENSG00000230698	havana	lncRNA	-0.891219835	0.192373702
ENSG00000224595	havana	lncRNA	-0.892468103	-0.147531441
ENSG00000289030	havana_tagene	lncRNA	-0.895074069	0.354809324
ENSG00000261407	havana	lncRNA	-0.896645321	0.232695107
ENSG00000289055	havana_tagene	lncRNA	-0.903011545	0.046374004
ENSG00000234292	havana	lncRNA	-0.907280413	-0.041198807
ENSG00000249404	havana	lncRNA	-0.909981048	0.002033702
ENSG00000271857	havana	lncRNA	-0.923450444	-0.127243563
ENSG00000268120	havana	lncRNA	-0.923644266	0.876098646
ENSG00000276524	havana	lncRNA	-0.930433279	0.092639022
ENSG00000289305	havana_tagene	lncRNA	-0.930893109	1.192900918
ENSG00000286656	havana_tagene	lncRNA	-0.934418231	-0.298645137
ENSG00000288911	havana_tagene	lncRNA	-0.935687924	-0.053396033
ENSG00000232194	havana	lncRNA	-0.941663213	-0.010451426
ENSG00000287967	havana_tagene	lncRNA	-0.943386167	0.480996276
ENSG00000277511	havana	lncRNA	-0.943815909	0.016522812
ENSG00000236921	havana	lncRNA	-0.945196545	0.066655546
ENSG00000272764	havana	lncRNA	-0.945731767	-0.303717661
ENSG00000287296	havana_tagene	lncRNA	-0.947878897	-0.633038398
ENSG00000188365	havana	lncRNA	-0.950481005	-0.197134324
ENSG00000258355	havana	lncRNA	-0.951465516	-0.014737472
ENSG00000273004	havana	lncRNA	-0.956815116	-0.192852739
ENSG00000289506	havana_tagene	lncRNA	-0.956999226	-0.137675261
ENSG00000289005	havana_tagene	lncRNA	-0.957481081	0.283326114
ENSG00000260475	havana	lncRNA	-0.9576861	0.636356713
ENSG00000289170	havana_tagene	lncRNA	-0.959238634	-0.431304596
ENSG00000287175	havana_tagene	lncRNA	-0.963743315	0.106992321
ENSG00000288927	havana_tagene	lncRNA	-0.970563017	0.070877215
ENSG00000289285	havana_tagene	lncRNA	-0.972034063	-0.103389336
ENSG00000253102	havana	lncRNA	-0.977379744	0.035399234
ENSG00000289073	havana_tagene	lncRNA	-0.978103	-0.173299298
ENSG00000236095	havana	lncRNA	-0.979977468	-0.101264356
ENSG00000277459	havana	lncRNA	-0.984671881	0.492700298
ENSG00000288809	havana_tagene	lncRNA	-0.988354676	0.232113013
ENSG00000273391	havana	lncRNA	-0.993645125	-0.069823964
ENSG00000271937	havana	lncRNA	-0.995710712	0.566027314
ENSG00000260021	havana	lncRNA	-1.003908912	-0.749782023
ENSG00000214708	havana	lncRNA	-1.006966982	-0.105313827
ENSG00000248968	havana	lncRNA	-1.010675124	0.089242373
ENSG00000289152	havana_tagene	lncRNA	-1.012895365	-0.867198631
ENSG00000287009	havana_tagene	lncRNA	-1.016487539	-0.219729968
ENSG00000228048	havana	lncRNA	-1.01725856	-0.133783519
ENSG00000288996	havana_tagene	lncRNA	-1.032309462	0.008581132
ENSG00000288826	havana_tagene	lncRNA	-1.033002504	-0.605193309
ENSG00000287132	havana_tagene	lncRNA	-1.033675133	-0.701031184
ENSG00000286638	havana_tagene	lncRNA	-1.039850197	-0.023229077
ENSG00000270562	havana	lncRNA	-1.048526636	-0.258570748
ENSG00000275557	havana	lncRNA	-1.051945284	-0.416894571
ENSG00000272892	havana	lncRNA	-1.064136111	0.471941034
ENSG00000224649	havana	lncRNA	-1.065748588	-0.480130536
ENSG00000258922	havana	lncRNA	-1.07088878	0.483838921
ENSG00000288860	havana_tagene	lncRNA	-1.072355181	0.220615016
ENSG00000289206	havana_tagene	lncRNA	-1.073081381	-0.115820911
ENSG00000260008	havana	lncRNA	-1.073268461	-0.041416399
ENSG00000289057	havana_tagene	lncRNA	-1.08484125	-0.051537964
ENSG00000289173	havana_tagene	lncRNA	-1.086140988	-0.344195523
ENSG00000288804	havana_tagene	lncRNA	-1.087967619	-0.262677477
ENSG00000288764	havana_tagene	lncRNA	-1.089662127	0.747250924
ENSG00000234535	havana	lncRNA	-1.091382036	0.117093552
ENSG00000288761	havana_tagene	lncRNA	-1.097951332	-0.431194304
ENSG00000267729	havana	lncRNA	-1.099676537	-0.605131094
ENSG00000289238	havana_tagene	lncRNA	-1.101165013	0.552096543
ENSG00000289259	havana_tagene	lncRNA	-1.108200804	0.360208234
ENSG00000285177	havana	lncRNA	-1.113975852	-0.066389071
ENSG00000272667	havana	lncRNA	-1.117633278	0.089556314
ENSG00000224969	havana	lncRNA	-1.133850939	-0.203704569
ENSG00000289212	havana_tagene	lncRNA	-1.138906423	-0.14183142
ENSG00000288759	havana_tagene	lncRNA	-1.142673721	-0.073797419
ENSG00000260063	havana	lncRNA	-1.150358966	-0.309660105
ENSG00000267637	havana	lncRNA	-1.157845951	0.207802744
ENSG00000232533	havana	lncRNA	-1.159987568	-0.070909953
ENSG00000287986	havana_tagene	lncRNA	-1.160734973	-0.335908269
ENSG00000266513	havana	lncRNA	-1.162722011	-0.585396563
ENSG00000273271	havana	lncRNA	-1.175231189	-0.025413187
ENSG00000266680	havana	lncRNA	-1.177198005	-0.017757436
ENSG00000277369	havana	lncRNA	-1.18295216	-0.332474678
ENSG00000288814	havana_tagene	lncRNA	-1.185399375	-0.217473446
ENSG00000272768	havana	lncRNA	-1.190255303	1.022856245
ENSG00000278899	ensembl_havana	lncRNA	-1.200733524	0.408177942
ENSG00000277453	havana	lncRNA	-1.209191012	0.261903921
ENSG00000266821	havana	lncRNA	-1.209636481	-0.091326938
ENSG00000253172	havana	lncRNA	-1.251703378	0.141723343
ENSG00000276851	havana	lncRNA	-1.253598003	-0.193762006
ENSG00000289496	havana_tagene	lncRNA	-1.259458392	0.102570199
ENSG00000272277	havana	lncRNA	-1.265295592	0.03047002
ENSG00000288851	havana_tagene	lncRNA	-1.267111088	0.760081958
ENSG00000272506	havana	lncRNA	-1.279905517	-0.498577502
ENSG00000289304	havana_tagene	lncRNA	-1.292164708	-0.167510999
ENSG00000270638	havana	lncRNA	-1.310825507	-0.007028669
ENSG00000273012	havana	lncRNA	-1.311025696	0.347673634
ENSG00000287077	havana_tagene	lncRNA	-1.312457347	-0.050828745
ENSG00000286650	havana_tagene	lncRNA	-1.336907646	0.356331148
ENSG00000289124	havana_tagene	lncRNA	-1.339909697	0.471231575
ENSG00000231010	havana	lncRNA	-1.387364317	-0.187772852
ENSG00000273367	havana	lncRNA	-1.390986425	-0.516802076
ENSG00000272482	havana	lncRNA	-1.395182273	0.446937269
ENSG00000289339	havana_tagene	lncRNA	-1.395244415	-0.184372999
ENSG00000288909	havana_tagene	lncRNA	-1.44168835	-0.598437872
ENSG00000183562	havana	lncRNA	-1.444299228	-0.797587247
ENSG00000265840	havana	lncRNA	-1.453696489	-0.504650165
ENSG00000289245	havana_tagene	lncRNA	-1.463669609	0.540531371
ENSG00000270661	havana	lncRNA	-1.474396958	-0.259593897
ENSG00000273077	havana	lncRNA	-1.48533853	-0.37822258
ENSG00000289614	havana_tagene	lncRNA	-1.574443631	-0.633326103
ENSG00000285759	havana	lncRNA	-1.604666955	-0.361235537
ENSG00000273338	havana	lncRNA	-1.607045081	-0.813177116
ENSG00000273289	havana	lncRNA	-1.614700096	0.699081
ENSG00000289247	havana_tagene	lncRNA	-1.650781717	0.231661858
ENSG00000273175	havana	lncRNA	-1.755217053	-0.166539001
ENSG00000289319	havana_tagene	lncRNA	-1.890311984	-0.838395605
ENSG00000267580	havana	lncRNA	-1.90425775	-0.211389967
ENSG00000272114	havana	lncRNA	-2.052465122	-0.003188344
