# Supplementary material for: STAT1 is required to establish but not maintain interferon‐γ‐induced transcriptional memory
Source: EMBO J. 2023 Jun 5;42(14):e112259. doi: 10.15252/embj.2022112259 (PMC10350821; doi:10.15252/embj.2022112259)
Supplement: Supplementary file 7 — Source Data for Figure 3 [file EMBJ-42-e112259-s005.zip › 3C,D,E,F,G/CUT&RUN/3F_STAT1.csv]

ensembl	gene_name	gene_type	fold_1h	fold_3h
ENSG00000154451	GBP5	ensembl_havana	1.252625641	0.571343091
ENSG00000235173	HGH1	ensembl_havana	1.218953812	0.495253579
ENSG00000117228	GBP1	ensembl_havana	1.151746071	0.039457238
ENSG00000169231	THBS3	ensembl_havana	1.14773237	0.940882905
ENSG00000162654	GBP4	ensembl_havana	1.0396702	0.459479409
ENSG00000135587	SMPD2	ensembl_havana	1.038638644	0.834153853
ENSG00000125352	RNF113A	ensembl_havana	1.024045505	0.372487162
ENSG00000188610	FAM72B	ensembl_havana	0.85573846	0.479380868
ENSG00000171443	ZNF524	ensembl_havana	0.830026414	-0.058541054
ENSG00000149499	EML3	ensembl_havana	0.826222816	0.221735389
ENSG00000100823	APEX1	ensembl_havana	0.823059452	-0.140449795
ENSG00000114378	HYAL1	ensembl_havana	0.799556304	0.362797689
ENSG00000143537	ADAM15	ensembl_havana	0.783965182	0.559716221
ENSG00000204564	C6orf136	ensembl_havana	0.778367979	0.70705701
ENSG00000103024	NME3	ensembl_havana	0.757423626	0.575539164
ENSG00000176692	FOXC2	ensembl_havana	0.755840781	-0.090983357
ENSG00000155876	RRAGA	ensembl_havana	0.752054157	0.274037162
ENSG00000185338	SOCS1	ensembl_havana	0.751833378	-0.219886201
ENSG00000180066	LINC02870	ensembl_havana	0.744148459	0.626675263
ENSG00000078804	TP53INP2	ensembl_havana	0.741091436	0.221947361
ENSG00000177508	IRX3	ensembl_havana	0.735709222	0.018774433
ENSG00000167716	WDR81	ensembl_havana	0.733231456	0.334820962
ENSG00000170604	IRF2BP1	ensembl_havana	0.723706691	0.397764747
ENSG00000173237	C11orf86	ensembl_havana	0.722936579	0.337895471
ENSG00000167705	RILP	ensembl_havana	0.720056771	-0.212697043
ENSG00000132207	SLX1A	ensembl_havana	0.716889183	0.511540365
ENSG00000167702	KIFC2	ensembl_havana	0.705943086	0.419401421
ENSG00000181649	PHLDA2	ensembl_havana	0.690295991	0.17975555
ENSG00000185670	ZBTB3	ensembl_havana	0.688562148	0.590603545
ENSG00000143382	ADAMTSL4	ensembl_havana	0.687825173	0.152780979
ENSG00000213859	KCTD11	ensembl_havana	0.686871995	0.004191988
ENSG00000132109	TRIM21	ensembl_havana	0.679285871	0.045188354
ENSG00000175793	SFN	ensembl_havana	0.675860794	0.884031198
ENSG00000068001	HYAL2	ensembl_havana	0.670499308	0.360119411
ENSG00000169228	RAB24	ensembl_havana	0.667801919	0.160224903
ENSG00000196366	C9orf163	ensembl_havana	0.664495597	-0.012592723
ENSG00000165312	OTUD1	ensembl_havana	0.650208599	0.018525109
ENSG00000221916	C19orf73	ensembl_havana	0.645895187	0.051136866
ENSG00000159388	BTG2	ensembl_havana	0.639102556	-0.532356073
ENSG00000153048	CARHSP1	ensembl_havana	0.637216035	0.036387821
ENSG00000184436	THAP7	ensembl_havana	0.637096204	0.304276083
ENSG00000196684	HSH2D	ensembl_havana	0.635942193	0.324951936
ENSG00000155254	MARVELD1	ensembl_havana	0.635867142	-0.12239367
ENSG00000148362	PAXX	ensembl_havana	0.62707824	0.224854782
ENSG00000143373	ZNF687	ensembl_havana	0.622635418	0.02301642
ENSG00000182809	CRIP2	ensembl_havana	0.617884471	0.67375479
ENSG00000160404	TOR2A	ensembl_havana	0.613672824	0.24889501
ENSG00000198003	ODAD3	ensembl_havana	0.612383505	0.193979704
ENSG00000141741	MIEN1	ensembl_havana	0.611990526	0.680687644
ENSG00000179168	GGN	ensembl_havana	0.611782462	0.391695204
ENSG00000179950	PUF60	ensembl_havana	0.61038289	0.314794778
ENSG00000288859	H2AC19	ensembl_havana	0.610157977	0.061311656
ENSG00000126903	SLC10A3	ensembl_havana	0.608616315	0.681976817
ENSG00000125534	PPDPF	ensembl_havana	0.604021581	0.18509516
ENSG00000117226	GBP3	ensembl_havana	0.600644176	-0.283869223
ENSG00000170876	TMEM43	ensembl_havana	0.598853385	0.310330482
ENSG00000160813	PPP1R35	ensembl_havana	0.597707246	0.290435486
ENSG00000104825	NFKBIB	ensembl_havana	0.595654879	0.297130531
ENSG00000172366	MCRIP2	ensembl_havana	0.593835411	0.19110359
ENSG00000177542	SLC25A22	ensembl_havana	0.593489348	0.275365024
ENSG00000105011	ASF1B	ensembl_havana	0.593372564	0.462074444
ENSG00000167550	RHEBL1	ensembl_havana	0.592848513	-0.092497143
ENSG00000131203	IDO1	ensembl_havana	0.589449096	0.013494439
ENSG00000165949	IFI27	ensembl_havana	0.587559167	-0.262427001
ENSG00000167964	RAB26	ensembl_havana	0.583171651	0.134316491
ENSG00000173545	ZNF622	ensembl_havana	0.582294871	0.217835184
ENSG00000104976	SNAPC2	ensembl_havana	0.581229581	0.208003901
ENSG00000203811	H3C14	ensembl_havana	0.581155556	0.301171988
ENSG00000185633	NDUFA4L2	ensembl_havana	0.579336443	0.249455256
ENSG00000082641	NFE2L1	ensembl_havana	0.577171428	-0.278471894
ENSG00000110315	RNF141	ensembl_havana	0.576431255	-0.168773054
ENSG00000100162	CENPM	ensembl_havana	0.576124916	0.532718826
ENSG00000197409	H3C4	ensembl_havana	0.570445777	-0.414805013
ENSG00000099849	RASSF7	ensembl_havana	0.559866837	0.067425432
ENSG00000273604	EPOP	ensembl_havana	0.559283639	0.231536891
ENSG00000167965	MLST8	ensembl_havana	0.54986059	0.187817675
ENSG00000161179	YDJC	ensembl_havana	0.544063153	0.052824174
ENSG00000236499	LINC00896	ensembl_havana	0.543063531	0.01458586
ENSG00000129235	TXNDC17	ensembl_havana	0.542490852	-0.099263653
ENSG00000197562	RAB40C	ensembl_havana	0.537244854	0.091326287
ENSG00000166681	BEX3	ensembl_havana	0.535752604	-0.090726466
ENSG00000198680	TUSC1	ensembl_havana	0.534047846	-0.018736678
ENSG00000130066	SAT1	ensembl_havana	0.531088185	-0.163441974
ENSG00000198467	TPM2	ensembl_havana	0.53102819	0.07896204
ENSG00000243207	PPAN-P2RY11	ensembl_havana	0.528063019	0.285048072
ENSG00000238227	TMEM250	ensembl_havana	0.525768058	0.21032229
ENSG00000196976	LAGE3	ensembl_havana	0.52511673	0.04342023
ENSG00000204228	HSD17B8	ensembl_havana	0.524238673	0.641615784
ENSG00000126524	SBDS	ensembl_havana	0.518315524	0.301466967
ENSG00000253276	CCDC71L	ensembl_havana	0.518094398	0.015678047
ENSG00000176903	PNMA1	ensembl_havana	0.517612041	-0.046924837
ENSG00000146242	TPBG	ensembl_havana	0.51441683	0.430917882
ENSG00000235194	PPP1R3E	ensembl_havana	0.513572747	0.188947649
ENSG00000221990	EXOC3-AS1	ensembl_havana	0.510758113	0.22669137
ENSG00000183248	PRR36	ensembl_havana	0.508848767	0.426214967
ENSG00000177731	FLII	ensembl_havana	0.507246854	0.413764792
ENSG00000213930	GALT	ensembl_havana	0.501289013	0.471105142
ENSG00000105327	BBC3	ensembl_havana	0.500361784	-0.002868171
ENSG00000125652	ALKBH7	ensembl_havana	0.499487644	0.30703023
ENSG00000125753	VASP	ensembl_havana	0.49915359	0.324238446
ENSG00000111325	OGFOD2	ensembl_havana	0.498412867	0.362295295
ENSG00000112306	RPS12	ensembl_havana	0.496060015	0.294729573
ENSG00000135047	CTSL	ensembl_havana	0.495776081	0.060194689
ENSG00000087152	ATXN7L3	ensembl_havana	0.49552399	0.488821844
ENSG00000120055	C10orf95	ensembl_havana	0.491972352	0.832296305
ENSG00000175536	LIPT2	ensembl_havana	0.491317207	0.176495421
ENSG00000167136	ENDOG	ensembl_havana	0.490191361	0.238718031
ENSG00000179943	FIZ1	ensembl_havana	0.489285333	0.022286912
ENSG00000185885	IFITM1	ensembl_havana	0.489191667	-0.020457285
ENSG00000188643	S100A16	ensembl_havana	0.489163267	0.024201239
ENSG00000189171	S100A13	ensembl_havana	0.486615771	0.483915377
ENSG00000148803	FUOM	ensembl_havana	0.485969606	-0.128212791
ENSG00000185340	GAS2L1	ensembl_havana	0.485781904	0.00294566
ENSG00000175602	CCDC85B	ensembl_havana	0.483149242	-0.151775897
ENSG00000160932	LY6E	ensembl_havana	0.483024864	0.264196045
ENSG00000213347	MXD3	ensembl_havana	0.482754098	0.102432539
ENSG00000176396	EID2	ensembl_havana	0.476136397	-0.129043689
ENSG00000184557	SOCS3	ensembl_havana	0.475514531	0.060523283
ENSG00000163191	S100A11	ensembl_havana	0.474586368	-0.264929852
ENSG00000141971	MVB12A	ensembl_havana	0.474183199	-0.315855718
ENSG00000128626	MRPS12	ensembl_havana	0.469713175	0.549750905
ENSG00000179941	BBS10	ensembl_havana	0.469608548	0.225122902
ENSG00000132801	ZSWIM3	ensembl_havana	0.468902496	0.086790245
ENSG00000204366	ZBTB12	ensembl_havana	0.465199587	0.249709911
ENSG00000178381	ZFAND2A	ensembl_havana	0.464033064	0.361096021
ENSG00000177427	MIEF2	ensembl_havana	0.463446127	0.366066418
ENSG00000204619	PPP1R11	ensembl_havana	0.463103428	0.165233508
ENSG00000177045	SIX5	ensembl_havana	0.462230948	0.306878723
ENSG00000140564	FURIN	ensembl_havana	0.461024368	-0.110473396
ENSG00000170345	FOS	ensembl_havana	0.459966504	0.039577086
ENSG00000239282	CASTOR1	ensembl_havana	0.458122518	0.159502723
ENSG00000099330	OCEL1	ensembl_havana	0.456979569	0.237308544
ENSG00000067836	ROGDI	ensembl_havana	0.45690967	0.022889694
ENSG00000179431	FJX1	ensembl_havana	0.456762033	-0.233630256
ENSG00000167797	CDK2AP2	ensembl_havana	0.456556692	0.07362926
ENSG00000108961	RANGRF	ensembl_havana	0.454878782	-0.48899688
ENSG00000162607	USP1	ensembl_havana	0.454014493	-0.14309288
ENSG00000107859	PITX3	ensembl_havana	0.45383697	0.467601509
ENSG00000176101	SSNA1	ensembl_havana	0.453618158	-0.412684783
ENSG00000160211	G6PD	ensembl_havana	0.452679914	0.321166058
ENSG00000136810	TXN	ensembl_havana	0.452526764	0.056206433
ENSG00000170892	TSEN34	ensembl_havana	0.452510393	0.160124014
ENSG00000184897	H1-10	ensembl_havana	0.449855403	0.263697981
ENSG00000170955	CAVIN3	ensembl_havana	0.448931406	0.241835166
ENSG00000169627	BOLA2B	ensembl_havana	0.447321584	0.313123671
ENSG00000169738	DCXR	ensembl_havana	0.446690381	0.543354975
ENSG00000204231	RXRB	ensembl_havana	0.442833067	0.054445499
ENSG00000161642	ZNF385A	ensembl_havana	0.441851179	-0.012051027
ENSG00000204590	GNL1	ensembl_havana	0.441619921	0.26630406
ENSG00000162645	GBP2	ensembl_havana	0.44103684	-0.058671023
ENSG00000174791	RIN1	ensembl_havana	0.440673826	0.325225384
ENSG00000102977	ACD	ensembl_havana	0.440508021	0.134680188
ENSG00000042753	AP2S1	ensembl_havana	0.439549017	0.293340176
ENSG00000139546	TARBP2	ensembl_havana	0.438226138	0.444417964
ENSG00000183598	H3C13	ensembl_havana	0.437767512	0.056182326
ENSG00000106089	STX1A	ensembl_havana	0.437525708	0.120159152
ENSG00000169230	PRELID1	ensembl_havana	0.435512621	-0.003504823
ENSG00000182327	GLTPD2	ensembl_havana	0.434578103	0.119134293
ENSG00000164896	FASTK	ensembl_havana	0.434107479	0.071239706
ENSG00000011478	QPCTL	ensembl_havana	0.433709498	0.064299108
ENSG00000184281	TSSC4	ensembl_havana	0.432683083	0.149747753
ENSG00000198931	APRT	ensembl_havana	0.432677496	0.333127771
ENSG00000173141	MRPL57	ensembl_havana	0.432492576	0.696589127
ENSG00000158792	SPATA2L	ensembl_havana	0.432314841	0.397991273
ENSG00000152292	SH2D6	ensembl_havana	0.431237429	0.122793661
ENSG00000178761	FAM219B	ensembl_havana	0.431163969	0.410121487
ENSG00000171722	SPATA46	ensembl_havana	0.428416869	0.192862589
ENSG00000196741	LINC01560	ensembl_havana	0.426340247	-0.069092346
ENSG00000160886	LY6K	ensembl_havana	0.425617248	0.40525498
ENSG00000226287	TMEM191A	ensembl_havana	0.424806853	0.284028181
ENSG00000053501	USE1	ensembl_havana	0.423380157	0.708894949
ENSG00000185347	TEDC1	ensembl_havana	0.423136725	0.244500707
ENSG00000127578	WFIKKN1	ensembl_havana	0.422926977	-0.032486873
ENSG00000179933	C14orf119	ensembl_havana	0.421485172	-0.48440112
ENSG00000158373	H2BC5	ensembl_havana	0.419714101	0.291856987
ENSG00000167608	TMC4	ensembl_havana	0.417615843	0.361418925
ENSG00000196747	H2AC13	ensembl_havana	0.414898261	0.637491686
ENSG00000107262	BAG1	ensembl_havana	0.414696955	0.148519808
ENSG00000086061	DNAJA1	ensembl_havana	0.414279338	-0.024045
ENSG00000214736	TOMM6	ensembl_havana	0.413285185	0.316155794
ENSG00000158716	DUSP23	ensembl_havana	0.413172137	-0.05534145
ENSG00000106144	CASP2	ensembl_havana	0.411101866	0.283500884
ENSG00000277150	F8A3	ensembl_havana	0.408790095	0.403222298
ENSG00000164889	SLC4A2	ensembl_havana	0.407876856	0.337527476
ENSG00000185043	CIB1	ensembl_havana	0.406253759	0.10846151
ENSG00000137331	IER3	ensembl_havana	0.405679969	0.038501533
ENSG00000136807	CDK9	ensembl_havana	0.403793123	0.218580857
ENSG00000021355	SERPINB1	ensembl_havana	0.403396414	-0.167838339
ENSG00000124466	LYPD3	ensembl_havana	0.403004274	0.08867845
ENSG00000099194	SCD	ensembl_havana	0.402239228	-0.154257084
ENSG00000167700	MFSD3	ensembl_havana	0.402118524	0.647652929
ENSG00000129473	BCL2L2	ensembl_havana	0.40194659	0.017602031
ENSG00000103145	HCFC1R1	ensembl_havana	0.401679799	0.254478922
ENSG00000173207	CKS1B	ensembl_havana	0.400827173	-0.010982232
ENSG00000103254	ANTKMT	ensembl_havana	0.399303022	0.449686249
ENSG00000144485	HES6	ensembl_havana	0.399278231	-0.426440847
ENSG00000135469	COQ10A	ensembl_havana	0.399078912	0.206060743
ENSG00000167468	GPX4	ensembl_havana	0.398280089	0.222198379
ENSG00000105355	PLIN3	ensembl_havana	0.397909075	-0.28524799
ENSG00000175348	TMEM9B	ensembl_havana	0.397650273	0.045561
ENSG00000064687	ABCA7	ensembl_havana	0.397406142	0.187536854
ENSG00000135045	C9orf40	ensembl_havana	0.396076172	0.008191506
ENSG00000259431	THTPA	ensembl_havana	0.395770634	0.230633894
ENSG00000166189	HPS6	ensembl_havana	0.393889164	0.515933104
ENSG00000107833	NPM3	ensembl_havana	0.392987927	0.735144642
ENSG00000246705	H2AJ	ensembl_havana	0.391555353	0.422667632
ENSG00000178252	WDR6	ensembl_havana	0.38930624	0.266354004
ENSG00000165644	COMTD1	ensembl_havana	0.389231955	0.654386253
ENSG00000188290	HES4	ensembl_havana	0.388281677	0.428778678
ENSG00000162194	LBHD1	ensembl_havana	0.388085235	0.230779901
ENSG00000131495	NDUFA2	ensembl_havana	0.387579684	0.280098301
ENSG00000105404	RABAC1	ensembl_havana	0.386823456	0.283162913
ENSG00000168056	LTBP3	ensembl_havana	0.386765188	0.296220638
ENSG00000124733	MEA1	ensembl_havana	0.386701663	-0.103135156
ENSG00000196196	HRCT1	ensembl_havana	0.38633698	0.112495491
ENSG00000075618	FSCN1	ensembl_havana	0.385843149	0.453417403
ENSG00000173171	MTX1	ensembl_havana	0.383037289	0.501099145
ENSG00000136244	IL6	ensembl_havana	0.381029439	0.481860374
ENSG00000182791	CCDC87	ensembl_havana	0.380430665	0.154390104
ENSG00000146425	DYNLT1	ensembl_havana	0.380166233	0.16720769
ENSG00000160606	TLCD1	ensembl_havana	0.379184046	0.041137728
ENSG00000155366	RHOC	ensembl_havana	0.379103206	0.31800422
ENSG00000132259	CNGA4	ensembl_havana	0.378839393	0.235243017
ENSG00000167525	PROCA1	ensembl_havana	0.378331702	0.020816497
ENSG00000037897	METTL1	ensembl_havana	0.378317537	0.643603549
ENSG00000125740	FOSB	ensembl_havana	0.377964779	0.371449118
ENSG00000105732	ZNF574	ensembl_havana	0.377589288	0.196685943
ENSG00000141504	SAT2	ensembl_havana	0.377141713	0.536273401
ENSG00000116514	RNF19B	ensembl_havana	0.376958174	0.011130214
ENSG00000172663	TMEM134	ensembl_havana	0.376724383	0.24089282
ENSG00000147813	NAPRT	ensembl_havana	0.376617161	0.336087036
ENSG00000232070	TMEM253	ensembl_havana	0.375674008	0.343029851
ENSG00000181915	ADO	ensembl_havana	0.37516068	-0.064709014
ENSG00000244187	TMEM141	ensembl_havana	0.374936589	0.306516459
ENSG00000006638	TBXA2R	ensembl_havana	0.37402877	0.27589747
ENSG00000288709	F8A2	ensembl_havana	0.373476648	0.601510227
ENSG00000120211	INSL4	ensembl_havana	0.372677108	0.611032413
ENSG00000254402	LRRC24	ensembl_havana	0.37136547	0.722335382
ENSG00000197841	ZNF181	ensembl_havana	0.370058199	0.115022447
ENSG00000276180	H4C9	ensembl_havana	0.369450127	-0.066849983
ENSG00000103495	MAZ	ensembl_havana	0.369342104	0.262335322
ENSG00000176410	DNAJC30	ensembl_havana	0.369033165	0.264580865
ENSG00000112473	SLC39A7	ensembl_havana	0.366064381	-0.006245318
ENSG00000249992	TMEM158	ensembl_havana	0.362882447	-0.114866773
ENSG00000269313	MAGIX	ensembl_havana	0.362755192	0.201597949
ENSG00000167863	ATP5PD	ensembl_havana	0.360669856	0.217893238
ENSG00000178096	BOLA1	ensembl_havana	0.360504714	-0.031858899
ENSG00000173457	PPP1R14B	ensembl_havana	0.36013447	0.456472692
ENSG00000126368	NR1D1	ensembl_havana	0.359116632	-0.012271992
ENSG00000116741	RGS2	ensembl_havana	0.357725693	0.264455619
ENSG00000132507	EIF5A	ensembl_havana	0.357700444	0.276332518
ENSG00000229117	RPL41	ensembl_havana	0.357202593	-0.458303787
ENSG00000162076	FLYWCH2	ensembl_havana	0.356688227	-0.100183516
ENSG00000173486	FKBP2	ensembl_havana	0.356465999	0.392506204
ENSG00000116903	EXOC8	ensembl_havana	0.355494314	0.00337716
ENSG00000103067	ESRP2	ensembl_havana	0.355155084	0.102891074
ENSG00000131737	KRT34	ensembl_havana	0.354943994	0.678296452
ENSG00000175573	C11orf68	ensembl_havana	0.353428184	0.285557293
ENSG00000235034	C19orf81	ensembl_havana	0.352479748	-0.17228956
ENSG00000167733	HSD11B1L	ensembl_havana	0.351687833	0.270835788
ENSG00000277161	PIGW	ensembl_havana	0.351290096	-0.119941354
ENSG00000179862	CITED4	ensembl_havana	0.351233902	-0.129460391
ENSG00000123810	B9D2	ensembl_havana	0.350846774	0.309626457
ENSG00000278463	H2AC4	ensembl_havana	0.348499484	0.356912082
ENSG00000106077	ABHD11	ensembl_havana	0.345745195	0.136455455
ENSG00000164078	MST1R	ensembl_havana	0.345590501	0.327175016
ENSG00000172977	KAT5	ensembl_havana	0.345415901	-0.002385279
ENSG00000140939	NOL3	ensembl_havana	0.345069371	0.139875996
ENSG00000204019	CT83	ensembl_havana	0.344775731	-0.534670155
ENSG00000156860	FBRS	ensembl_havana	0.344400974	0.627385928
ENSG00000225855	RUSC1-AS1	ensembl_havana	0.34374445	0.168864493
ENSG00000204922	UQCC3	ensembl_havana	0.343477181	0.265958251
ENSG00000183617	MRPL54	ensembl_havana	0.342324436	0.371092948
ENSG00000196787	H2AC11	ensembl_havana	0.342023842	0.369537889
ENSG00000175283	DOLK	ensembl_havana	0.340967134	0.004173746
ENSG00000130255	RPL36	ensembl_havana	0.340939354	0.16616597
ENSG00000006534	ALDH3B1	ensembl_havana	0.340419648	0.131081373
ENSG00000179632	MAF1	ensembl_havana	0.33830516	-0.1118138
ENSG00000105427	CNFN	ensembl_havana	0.337174557	0.147394709
ENSG00000106330	MOSPD3	ensembl_havana	0.336720923	0.067852374
ENSG00000197766	CFD	ensembl_havana	0.336659884	0.446614747
ENSG00000067221	STOML1	ensembl_havana	0.336067732	-0.170831369
ENSG00000005073	HOXA11	ensembl_havana	0.336027497	0.347109515
ENSG00000178209	PLEC	ensembl_havana	0.33250671	0.149726822
ENSG00000178531	CTXN1	ensembl_havana	0.331239789	-0.16866175
ENSG00000068079	IFI35	ensembl_havana	0.330790417	0.456334444
ENSG00000129757	CDKN1C	ensembl_havana	0.328748811	0.339238152
ENSG00000157778	PSMG3	ensembl_havana	0.328494276	0.044975495
ENSG00000185222	TCEAL9	ensembl_havana	0.328347765	-0.107790381
ENSG00000130303	BST2	ensembl_havana	0.328135828	0.045736126
ENSG00000243477	NAA80	ensembl_havana	0.327085305	0.72645968
ENSG00000005884	ITGA3	ensembl_havana	0.326613312	0.278319271
ENSG00000111652	COPS7A	ensembl_havana	0.326146251	0.553504023
ENSG00000179094	PER1	ensembl_havana	0.325425211	0.288324307
ENSG00000171227	TMEM37	ensembl_havana	0.325329623	0.437345027
ENSG00000148926	ADM	ensembl_havana	0.323159908	0.13518279
ENSG00000198142	SOWAHC	ensembl_havana	0.322582183	0.132541606
ENSG00000187531	SIRT7	ensembl_havana	0.322296669	0.167666552
ENSG00000275713	H2BC9	ensembl_havana	0.321755835	-0.097975465
ENSG00000166484	MAPK7	ensembl_havana	0.321297568	0.156297258
ENSG00000174721	FGFBP3	ensembl_havana	0.320895834	0.161104658
ENSG00000105255	FSD1	ensembl_havana	0.319606824	0.300665917
ENSG00000115073	ACTR1B	ensembl_havana	0.319492903	0.217658544
ENSG00000213760	ATP6V1G2	ensembl_havana	0.319229931	-0.131898673
ENSG00000168517	HEXIM2	ensembl_havana	0.3190386	0.119677494
ENSG00000157593	SLC35B2	ensembl_havana	0.318391678	0.290669732
ENSG00000173928	SWSAP1	ensembl_havana	0.317384856	0.15460712
ENSG00000139890	REM2	ensembl_havana	0.315971296	0.197597699
ENSG00000198081	ZBTB14	ensembl_havana	0.315655426	-0.123349251
ENSG00000189227	C15orf61	ensembl_havana	0.31482538	0.351267847
ENSG00000158793	NIT1	ensembl_havana	0.314437876	0.246759094
ENSG00000257108	NHLRC4	ensembl_havana	0.314142934	0.392637433
ENSG00000161920	MED11	ensembl_havana	0.314067549	-0.118938456
ENSG00000028310	BRD9	ensembl_havana	0.313020101	0.295967764
ENSG00000110321	EIF4G2	ensembl_havana	0.312813731	0.144983952
ENSG00000204267	TAP2	ensembl_havana	0.312659125	-0.082832929
ENSG00000170291	ELP5	ensembl_havana	0.31210198	0.161824108
ENSG00000103260	METRN	ensembl_havana	0.311265359	0.042159249
ENSG00000178149	DALRD3	ensembl_havana	0.311245377	0.353172349
ENSG00000079432	CIC	ensembl_havana	0.309763693	0.277019502
ENSG00000171223	JUNB	ensembl_havana	0.309171933	0.11765648
ENSG00000070444	MNT	ensembl_havana	0.307592887	0.190709031
ENSG00000131650	KREMEN2	ensembl_havana	0.307408179	-0.372797972
ENSG00000114353	GNAI2	ensembl_havana	0.307311184	0.162972376
ENSG00000166165	CKB	ensembl_havana	0.307182041	0.439178627
ENSG00000196544	BORCS6	ensembl_havana	0.306172486	0.026687793
ENSG00000263513	FAM72C	ensembl_havana	0.305972435	0.627538655
ENSG00000241370	RPP21	ensembl_havana	0.30565374	-0.021633111
ENSG00000125746	EML2	ensembl_havana	0.305383414	-0.11726112
ENSG00000186352	ANKRD37	ensembl_havana	0.304738546	0.218622037
ENSG00000161955	TNFSF13	ensembl_havana	0.302727507	-0.112332466
ENSG00000067064	IDI1	ensembl_havana	0.302315233	0.419945774
ENSG00000104081	BMF	ensembl_havana	0.300452094	0.084314307
ENSG00000172244	C5orf34	ensembl_havana	0.300071188	0.043711118
ENSG00000205544	TMEM256	ensembl_havana	0.300014194	0.436450235
ENSG00000171346	KRT15	ensembl_havana	0.299549302	0.08422753
ENSG00000109062	SLC9A3R1	ensembl_havana	0.298478869	0.31727939
ENSG00000164442	CITED2	ensembl_havana	0.296793811	0.039809525
ENSG00000129255	MPDU1	ensembl_havana	0.296544987	0.198836052
ENSG00000160959	LRRC14	ensembl_havana	0.296219001	0.478024311
ENSG00000185624	P4HB	ensembl_havana	0.296135934	0.386839918
ENSG00000113108	APBB3	ensembl_havana	0.295701853	0.077030471
ENSG00000166140	ZFYVE19	ensembl_havana	0.294273547	0.517257243
ENSG00000025434	NR1H3	ensembl_havana	0.294116868	0.187021635
ENSG00000163874	ZC3H12A	ensembl_havana	0.293782531	0.19644067
ENSG00000164897	TMUB1	ensembl_havana	0.293168372	0.123709225
ENSG00000172315	TP53RK	ensembl_havana	0.292421258	0.267237984
ENSG00000162241	SLC25A45	ensembl_havana	0.291476337	0.100638664
ENSG00000107960	STN1	ensembl_havana	0.290698765	-0.15802845
ENSG00000099326	MZF1	ensembl_havana	0.290626976	0.392950868
ENSG00000001617	SEMA3F	ensembl_havana	0.29032773	-0.036637736
ENSG00000143590	EFNA3	ensembl_havana	0.290216614	0.372645684
ENSG00000213722	DDAH2	ensembl_havana	0.28917826	-0.016840011
ENSG00000182899	RPL35A	ensembl_havana	0.288283196	-0.064530801
ENSG00000063241	ISOC2	ensembl_havana	0.287918949	0.246788186
ENSG00000175906	ARL4D	ensembl_havana	0.28753506	0.233923232
ENSG00000265241	RBM8A	ensembl_havana	0.287433251	-0.006820691
ENSG00000139289	PHLDA1	ensembl_havana	0.286824367	0.009350535
ENSG00000108262	GIT1	ensembl_havana	0.28628222	0.106830796
ENSG00000198755	RPL10A	ensembl_havana	0.286246844	0.426235076
ENSG00000178449	COX14	ensembl_havana	0.285096435	0.161263324
ENSG00000221869	CEBPD	ensembl_havana	0.285046729	-0.052107427
ENSG00000175938	ORAI3	ensembl_havana	0.284794581	0.331423681
ENSG00000204435	CSNK2B	ensembl_havana	0.283759039	0.391278227
ENSG00000126460	PRRG2	ensembl_havana	0.283486642	0.202581987
ENSG00000160948	VPS28	ensembl_havana	0.283112382	0.030234677
ENSG00000154832	CXXC1	ensembl_havana	0.282617492	-0.139320558
ENSG00000171163	ZNF692	ensembl_havana	0.282112922	0.202039733
ENSG00000204209	DAXX	ensembl_havana	0.281647635	0.080568278
ENSG00000198455	ZXDB	ensembl_havana	0.281387567	-0.173716231
ENSG00000176909	MAMSTR	ensembl_havana	0.280030417	0.255810371
ENSG00000176087	SLC35A4	ensembl_havana	0.279972233	0.093253124
ENSG00000179583	CIITA	ensembl_havana	0.279810727	0.38523177
ENSG00000125611	CHCHD5	ensembl_havana	0.278623245	0.343850577
ENSG00000087074	PPP1R15A	ensembl_havana	0.278547692	0.003822261
ENSG00000205177	C11orf91	ensembl_havana	0.27845025	0.376639408
ENSG00000131791	PRKAB2	ensembl_havana	0.278446135	0.159782871
ENSG00000205106	LINC02716	ensembl_havana	0.276555448	0.380573339
ENSG00000105672	ETV2	ensembl_havana	0.276499679	0.186371854
ENSG00000117318	ID3	ensembl_havana	0.276494624	-0.007657671
ENSG00000173264	GPR137	ensembl_havana	0.275390236	0.377575575
ENSG00000141994	DUS3L	ensembl_havana	0.274053275	0.26585144
ENSG00000157557	ETS2	ensembl_havana	0.272119116	-0.061345061
ENSG00000243649	CFB	ensembl_havana	0.271915946	0.048578088
ENSG00000125434	SLC25A35	ensembl_havana	0.270411528	0.1452642
ENSG00000002330	BAD	ensembl_havana	0.270385126	0.467405564
ENSG00000175197	DDIT3	ensembl_havana	0.268752675	0.295628258
ENSG00000197451	HNRNPAB	ensembl_havana	0.268197215	0.30999721
ENSG00000149798	CDC42EP2	ensembl_havana	0.26778867	0.276784486
ENSG00000277775	H3C7	ensembl_havana	0.267522517	0.367751324
ENSG00000140988	RPS2	ensembl_havana	0.267394251	0.167623068
ENSG00000075624	ACTB	ensembl_havana	0.266984266	0.280802955
ENSG00000140691	ARMC5	ensembl_havana	0.266769335	0.414618536
ENSG00000127774	EMC6	ensembl_havana	0.266617119	-0.060396478
ENSG00000134809	TIMM10	ensembl_havana	0.266466437	0.112823841
ENSG00000079462	PAFAH1B3	ensembl_havana	0.265824636	0.208690074
ENSG00000128713	HOXD11	ensembl_havana	0.26537471	0.132762982
ENSG00000119917	IFIT3	ensembl_havana	0.265288265	0.245039287
ENSG00000006327	TNFRSF12A	ensembl_havana	0.265256071	-0.152976596
ENSG00000161091	MFSD12	ensembl_havana	0.265172867	-0.053564626
ENSG00000184270	H2AC21	ensembl_havana	0.264641604	-0.004700474
ENSG00000149485	FADS1	ensembl_havana	0.26431277	0.188280068
ENSG00000181830	SLC35C1	ensembl_havana	0.26366075	0.244593022
ENSG00000213889	PPM1N	ensembl_havana	0.263650119	0.11733247
ENSG00000115541	HSPE1	ensembl_havana	0.263157354	-0.190649635
ENSG00000164032	H2AZ1	ensembl_havana	0.26299616	0.182833121
ENSG00000108439	PNPO	ensembl_havana	0.261091624	0.015871126
ENSG00000243364	EFNA4	ensembl_havana	0.260048739	0.652017373
ENSG00000214447	FAM187A	ensembl_havana	0.25986988	0.201521599
ENSG00000137273	FOXF2	ensembl_havana	0.259470151	-0.233757765
ENSG00000185127	C6orf120	ensembl_havana	0.259345007	0.21548207
ENSG00000168556	ING2	ensembl_havana	0.259301116	0.193490583
ENSG00000182108	DEXI	ensembl_havana	0.259096749	0.550940865
ENSG00000111640	GAPDH	ensembl_havana	0.25847955	0.238813939
ENSG00000196754	S100A2	ensembl_havana	0.258110586	0.065648195
ENSG00000177600	RPLP2	ensembl_havana	0.256947135	-0.144667222
ENSG00000054148	PHPT1	ensembl_havana	0.256678122	0.08095055
ENSG00000164920	OSR2	ensembl_havana	0.256671016	0.085874762
ENSG00000121680	PEX16	ensembl_havana	0.256372366	0.25528508
ENSG00000182173	TSEN54	ensembl_havana	0.255656193	0.536164001
ENSG00000168890	TMEM150A	ensembl_havana	0.255568313	-0.093922222
ENSG00000177383	MAGEF1	ensembl_havana	0.254374403	0.505515223
ENSG00000115234	SNX17	ensembl_havana	0.253964439	-0.270362762
ENSG00000114383	TUSC2	ensembl_havana	0.253807183	0.366692351
ENSG00000160401	CFAP157	ensembl_havana	0.253412314	0.496685
ENSG00000100938	GMPR2	ensembl_havana	0.253321562	0.186694845
ENSG00000137880	GCHFR	ensembl_havana	0.253211304	-0.054196667
ENSG00000064205	CCN5	ensembl_havana	0.252504531	-0.05908984
ENSG00000172732	MUS81	ensembl_havana	0.252356378	0.177570478
ENSG00000132522	GPS2	ensembl_havana	0.252128351	-0.037952143
ENSG00000163251	FZD5	ensembl_havana	0.251868132	-0.028198681
ENSG00000105258	POLR2I	ensembl_havana	0.251083679	-0.011339564
ENSG00000143878	RHOB	ensembl_havana	0.250919976	0.090742518
ENSG00000181284	TMEM102	ensembl_havana	0.250259425	0.460563607
ENSG00000149489	ROM1	ensembl_havana	0.249907914	0.263350163
ENSG00000256537	SMIM10L1	ensembl_havana	0.249040279	0.190301432
ENSG00000054116	TRAPPC3	ensembl_havana	0.249020259	-0.055170038
ENSG00000165494	PCF11	ensembl_havana	0.248333959	-0.027884324
ENSG00000186480	INSIG1	ensembl_havana	0.247767686	0.125007689
ENSG00000159335	PTMS	ensembl_havana	0.247515978	-0.024878959
ENSG00000122406	RPL5	ensembl_havana	0.247127999	-0.015919681
ENSG00000141570	CBX8	ensembl_havana	0.247038451	0.148159694
ENSG00000163882	POLR2H	ensembl_havana	0.246827122	0.160130691
ENSG00000135409	AMHR2	ensembl_havana	0.246807719	-0.08615939
ENSG00000204310	AGPAT1	ensembl_havana	0.246560377	0.223161272
ENSG00000197019	SERTAD1	ensembl_havana	0.246477737	0.094992492
ENSG00000164104	HMGB2	ensembl_havana	0.245420073	-0.244600808
ENSG00000284194	SCO2	ensembl_havana	0.245336489	-0.127220954
ENSG00000111057	KRT18	ensembl_havana	0.245190237	-0.125870845
ENSG00000184508	HDDC3	ensembl_havana	0.24426466	0.108025793
ENSG00000156508	EEF1A1	ensembl_havana	0.244081251	0.121479534
ENSG00000170043	TRAPPC1	ensembl_havana	0.244046895	-0.022502504
ENSG00000177606	JUN	ensembl_havana	0.243442668	-0.166852988
ENSG00000100097	LGALS1	ensembl_havana	0.242892641	0.011012043
ENSG00000204569	PPP1R10	ensembl_havana	0.242656113	0.448378401
ENSG00000165637	VDAC2	ensembl_havana	0.242102937	0.151459502
ENSG00000158882	TOMM40L	ensembl_havana	0.241584482	-0.086711602
ENSG00000162783	IER5	ensembl_havana	0.241569392	-0.073842218
ENSG00000141526	SLC16A3	ensembl_havana	0.241004095	0.081563164
ENSG00000146834	MEPCE	ensembl_havana	0.240568874	0.275289964
ENSG00000109072	VTN	ensembl_havana	0.240140164	0.252462284
ENSG00000125457	MIF4GD	ensembl_havana	0.239804032	0.379802525
ENSG00000171806	METTL18	ensembl_havana	0.239353579	0.790351768
ENSG00000187266	EPOR	ensembl_havana	0.239268233	0.377378685
ENSG00000173267	SNCG	ensembl_havana	0.239134756	0.303967851
ENSG00000261052	SULT1A3	ensembl_havana	0.239029584	0.299017581
ENSG00000162642	C1orf52	ensembl_havana	0.238370214	0.023917657
ENSG00000172757	CFL1	ensembl_havana	0.238096926	0.16850018
ENSG00000174276	ZNHIT2	ensembl_havana	0.238092736	0.067671964
ENSG00000075399	VPS9D1	ensembl_havana	0.237260121	0.469374138
ENSG00000149925	ALDOA	ensembl_havana	0.237222147	0.211457826
ENSG00000165804	ZNF219	ensembl_havana	0.23701558	0.245636004
ENSG00000177697	CD151	ensembl_havana	0.236210746	0.422209228
ENSG00000004776	HSPB6	ensembl_havana	0.236146843	-0.028547933
ENSG00000108733	PEX12	ensembl_havana	0.234313689	-0.118775731
ENSG00000105516	DBP	ensembl_havana	0.234137011	0.299977353
ENSG00000181625	SLX1B	ensembl_havana	0.231106236	0.309316318
ENSG00000143816	WNT9A	ensembl_havana	0.230697348	0.072662714
ENSG00000233421	LINC01783	ensembl_havana	0.230613695	0.433925538
ENSG00000184922	FMNL1	ensembl_havana	0.230547274	0.27678929
ENSG00000124172	ATP5F1E	ensembl_havana	0.230326262	-0.55535851
ENSG00000168140	VASN	ensembl_havana	0.229806198	0.175858185
ENSG00000228474	OST4	ensembl_havana	0.229639406	0.133404901
ENSG00000205730	ITPRIPL2	ensembl_havana	0.229600144	-0.043411194
ENSG00000204580	DDR1	ensembl_havana	0.229372741	0.21237389
ENSG00000138085	ATRAID	ensembl_havana	0.22847593	0.254932904
ENSG00000253368	TRNP1	ensembl_havana	0.227933067	0.385371469
ENSG00000160318	CLDND2	ensembl_havana	0.227932952	0.451858267
ENSG00000177989	ODF3B	ensembl_havana	0.226656889	0.09461667
ENSG00000164621	SMAD5-AS1	ensembl_havana	0.226105102	-0.003982929
ENSG00000174307	PHLDA3	ensembl_havana	0.224893837	-0.229805806
ENSG00000204348	DXO	ensembl_havana	0.224697871	0.452866167
ENSG00000181038	METTL23	ensembl_havana	0.224570441	-0.236610125
ENSG00000169564	PCBP1	ensembl_havana	0.221997129	0.02133506
ENSG00000165272	AQP3	ensembl_havana	0.22115012	0.269662297
ENSG00000239306	RBM14	ensembl_havana	0.220725131	-0.0641898
ENSG00000107175	CREB3	ensembl_havana	0.220724458	-0.010291134
ENSG00000197903	H2BC12	ensembl_havana	0.220509104	0.158626203
ENSG00000168298	H1-4	ensembl_havana	0.220149255	-0.428408184
ENSG00000161265	U2AF1L4	ensembl_havana	0.219789894	0.457324908
ENSG00000109113	RAB34	ensembl_havana	0.218793037	0.40648942
ENSG00000236104	ZBTB22	ensembl_havana	0.218262273	0.257908726
ENSG00000170315	UBB	ensembl_havana	0.217462498	-0.32169281
ENSG00000105647	PIK3R2	ensembl_havana	0.21696065	-0.092216441
ENSG00000196890	H2BU1	ensembl_havana	0.216584391	-0.014218679
ENSG00000131652	THOC6	ensembl_havana	0.216569638	0.255866294
ENSG00000125743	SNRPD2	ensembl_havana	0.215603957	0.309792009
ENSG00000197858	GPAA1	ensembl_havana	0.215437348	0.086836401
ENSG00000143222	UFC1	ensembl_havana	0.214865062	0.047815435
ENSG00000213977	TAX1BP3	ensembl_havana	0.214422506	-0.01665741
ENSG00000139800	ZIC5	ensembl_havana	0.2140868	-0.159923778
ENSG00000104964	TLE5	ensembl_havana	0.213554251	-0.273925572
ENSG00000164683	HEY1	ensembl_havana	0.213441968	-0.011775747
ENSG00000104529	EEF1D	ensembl_havana	0.213415443	0.057083996
ENSG00000183153	GJD3	ensembl_havana	0.21251916	0.144025011
ENSG00000148671	ADIRF	ensembl_havana	0.211803071	-0.040164576
ENSG00000141232	TOB1	ensembl_havana	0.211677781	0.132758548
ENSG00000187838	PLSCR3	ensembl_havana	0.211668676	0.610508703
ENSG00000186222	BLOC1S4	ensembl_havana	0.211636874	0.146900049
ENSG00000186174	BCL9L	ensembl_havana	0.211310242	-0.065699027
ENSG00000112812	PRSS16	ensembl_havana	0.211098926	0.126606958
ENSG00000114315	HES1	ensembl_havana	0.210753457	-0.154104195
ENSG00000170684	ZNF296	ensembl_havana	0.210561621	0.167194611
ENSG00000135940	COX5B	ensembl_havana	0.210558493	0.089214706
ENSG00000214022	REPIN1	ensembl_havana	0.210511789	0.182496644
ENSG00000148841	ITPRIP	ensembl_havana	0.210507814	-0.029143042
ENSG00000204390	HSPA1L	ensembl_havana	0.210398389	-0.114331368
ENSG00000286522	H3C2	ensembl_havana	0.209940518	0.18882869
ENSG00000115268	RPS15	ensembl_havana	0.209878778	-0.359526647
ENSG00000011304	PTBP1	ensembl_havana	0.209270277	-0.039145757
ENSG00000228672	PROB1	ensembl_havana	0.20840088	0.160698016
ENSG00000169710	FASN	ensembl_havana	0.206690278	0.174598915
ENSG00000177666	PNPLA2	ensembl_havana	0.20619973	0.120836534
ENSG00000176472	ZNF575	ensembl_havana	0.206162869	0.061394161
ENSG00000214413	BBIP1	ensembl_havana	0.20603727	-0.218284778
ENSG00000119922	IFIT2	ensembl_havana	0.205366784	-0.113323558
ENSG00000180901	KCTD2	ensembl_havana	0.205197623	0.117064938
ENSG00000158710	TAGLN2	ensembl_havana	0.205062577	-0.049932993
ENSG00000019549	SNAI2	ensembl_havana	0.204819825	0.129717836
ENSG00000074855	ANO8	ensembl_havana	0.204640981	0.04942431
ENSG00000185896	LAMP1	ensembl_havana	0.204257367	0.06214373
ENSG00000119431	HDHD3	ensembl_havana	0.204091498	-0.017474544
ENSG00000145632	PLK2	ensembl_havana	0.203673675	-0.266246844
ENSG00000104904	OAZ1	ensembl_havana	0.202914063	0.412749115
ENSG00000050165	DKK3	ensembl_havana	0.20263172	0.041791071
ENSG00000179886	TIGD5	ensembl_havana	0.202438862	-0.085452879
ENSG00000103253	HAGHL	ensembl_havana	0.20225326	0.011071686
ENSG00000165118	C9orf64	ensembl_havana	0.201945256	0.10976762
ENSG00000143553	SNAPIN	ensembl_havana	0.201706254	-0.046551854
ENSG00000174109	C16orf91	ensembl_havana	0.201223737	-0.271826498
ENSG00000177733	HNRNPA0	ensembl_havana	0.200255225	-0.102774968
ENSG00000114779	ABHD14B	ensembl_havana	0.20015655	0.341582399
ENSG00000148229	POLE3	ensembl_havana	0.19969552	0.331507224
ENSG00000148334	PTGES2	ensembl_havana	0.199509984	0.249725393
ENSG00000119335	SET	ensembl_havana	0.19931589	0.134492199
ENSG00000066322	ELOVL1	ensembl_havana	0.198498721	0.110822224
ENSG00000072778	ACADVL	ensembl_havana	0.197402517	0.292585581
ENSG00000160753	RUSC1	ensembl_havana	0.197250689	0.306723084
ENSG00000142867	BCL10	ensembl_havana	0.197129633	0.285410132
ENSG00000278921	EPB41L4A-DT	ensembl_havana	0.196827426	0.165057816
ENSG00000198736	MSRB1	ensembl_havana	0.196608966	-0.531316934
ENSG00000187634	SAMD11	ensembl_havana	0.196024504	0.380725329
ENSG00000228300	FAM174C	ensembl_havana	0.195930672	0.290869828
ENSG00000180346	TIGD2	ensembl_havana	0.195567472	0.065081899
ENSG00000143401	ANP32E	ensembl_havana	0.19531277	0.132197977
ENSG00000130726	TRIM28	ensembl_havana	0.194832726	0.009815936
ENSG00000104915	STX10	ensembl_havana	0.194794125	0.154170856
ENSG00000278637	H4C1	ensembl_havana	0.194466323	-0.080887358
ENSG00000049656	CLPTM1L	ensembl_havana	0.194296032	0.40800901
ENSG00000096384	HSP90AB1	ensembl_havana	0.193985201	0.263118453
ENSG00000175482	POLD4	ensembl_havana	0.193718547	0.38837591
ENSG00000204520	MICA	ensembl_havana	0.192969979	0.024279905
ENSG00000168591	TMUB2	ensembl_havana	0.192326186	0.442369535
ENSG00000104883	PEX11G	ensembl_havana	0.190937712	-0.032541221
ENSG00000242114	MTFP1	ensembl_havana	0.19076293	0.187067902
ENSG00000124762	CDKN1A	ensembl_havana	0.190325114	0.014604104
ENSG00000184584	STING1	ensembl_havana	0.190256332	0.032229897
ENSG00000099875	MKNK2	ensembl_havana	0.189836356	0.299221425
ENSG00000143543	JTB	ensembl_havana	0.189318072	-0.030880504
ENSG00000108639	SYNGR2	ensembl_havana	0.188877888	-0.153277589
ENSG00000166881	NEMP1	ensembl_havana	0.188529122	0.156597338
ENSG00000121851	POLR3GL	ensembl_havana	0.188367045	0.155655116
ENSG00000197238	H4C11	ensembl_havana	0.187938518	-0.092592771
ENSG00000183674	LINC00518	ensembl_havana	0.187454804	0.481878529
ENSG00000143158	MPC2	ensembl_havana	0.187377412	0.129813652
ENSG00000167842	MIS12	ensembl_havana	0.187274222	0.027794895
ENSG00000133398	MED10	ensembl_havana	0.187099598	0.110102296
ENSG00000249915	PDCD6	ensembl_havana	0.185710689	0.392553204
ENSG00000111077	TNS2	ensembl_havana	0.184442928	0.357444857
ENSG00000168061	SAC3D1	ensembl_havana	0.184049715	0.403141874
ENSG00000085644	ZNF213	ensembl_havana	0.183600027	0.200730999
ENSG00000179348	GATA2	ensembl_havana	0.183505234	0.130082661
ENSG00000213563	C8orf82	ensembl_havana	0.183220395	0.290970959
ENSG00000188229	TUBB4B	ensembl_havana	0.183000672	-0.041790736
ENSG00000182154	MRPL41	ensembl_havana	0.182929341	-0.269219938
ENSG00000179526	SHARPIN	ensembl_havana	0.182669905	0.0656327
ENSG00000266074	BAHCC1	ensembl_havana	0.182337494	0.128728429
ENSG00000117394	SLC2A1	ensembl_havana	0.181262432	0.255234652
ENSG00000111269	CREBL2	ensembl_havana	0.180476384	-0.090930329
ENSG00000165572	KBTBD6	ensembl_havana	0.180406447	-0.279649009
ENSG00000116922	C1orf109	ensembl_havana	0.18009668	0.039626502
ENSG00000060138	YBX3	ensembl_havana	0.179736954	-0.285273058
ENSG00000133250	ZNF414	ensembl_havana	0.179481046	0.284300251
ENSG00000111684	LPCAT3	ensembl_havana	0.17921143	0.056036576
ENSG00000183891	TTC32	ensembl_havana	0.179106795	0.118884784
ENSG00000214706	IFRD2	ensembl_havana	0.178430668	0.017491924
ENSG00000147123	NDUFB11	ensembl_havana	0.178421137	0.285786171
ENSG00000127561	SYNGR3	ensembl_havana	0.178189416	0.645739947
ENSG00000258713	C20orf141	ensembl_havana	0.177950704	0.127175903
ENSG00000025708	TYMP	ensembl_havana	0.176889936	0.251577345
ENSG00000132475	H3-3B	ensembl_havana	0.176811623	0.032811327
ENSG00000143811	PYCR2	ensembl_havana	0.176205297	0.349704191
ENSG00000136908	DPM2	ensembl_havana	0.176175054	-0.066708832
ENSG00000063176	SPHK2	ensembl_havana	0.175156772	0.222984787
ENSG00000116521	SCAMP3	ensembl_havana	0.175137485	0.019688497
ENSG00000257949	TEN1	ensembl_havana	0.174937596	0.456818713
ENSG00000240021	TEX35	ensembl_havana	0.17490966	0.163219783
ENSG00000110200	ANAPC15	ensembl_havana	0.174817767	0.249741389
ENSG00000221838	AP4M1	ensembl_havana	0.174634969	0.395703199
ENSG00000179041	RRS1	ensembl_havana	0.174001992	0.225140107
ENSG00000162613	FUBP1	ensembl_havana	0.173783139	0.223623805
ENSG00000182795	C1orf116	ensembl_havana	0.173699044	0.116844467
ENSG00000123358	NR4A1	ensembl_havana	0.173451203	0.242600661
ENSG00000122877	EGR2	ensembl_havana	0.17295869	0.20547001
ENSG00000138166	DUSP5	ensembl_havana	0.17292787	-0.135107097
ENSG00000125449	ARMC7	ensembl_havana	0.17284109	0.208508412
ENSG00000196123	KIAA0895L	ensembl_havana	0.172744417	0.072124308
ENSG00000139190	VAMP1	ensembl_havana	0.172562899	0.102966385
ENSG00000167588	GPD1	ensembl_havana	0.172494884	0.077459872
ENSG00000068120	COASY	ensembl_havana	0.172036816	0.287504187
ENSG00000213625	LEPROT	ensembl_havana	0.171280022	0.097197456
ENSG00000105339	DENND3	ensembl_havana	0.170888325	0.123950491
ENSG00000083838	ZNF446	ensembl_havana	0.170741676	0.276788855
ENSG00000196154	S100A4	ensembl_havana	0.170720014	0.056940928
ENSG00000273983	H3C8	ensembl_havana	0.170321015	0.252625096
ENSG00000204673	AKT1S1	ensembl_havana	0.169375022	0.209797087
ENSG00000183691	NOG	ensembl_havana	0.169269758	0.456115495
ENSG00000006015	REX1BD	ensembl_havana	0.168440794	0.225634317
ENSG00000173465	ZNRD2	ensembl_havana	0.168016709	-0.203933421
ENSG00000221968	FADS3	ensembl_havana	0.167529751	0.230375973
ENSG00000137193	PIM1	ensembl_havana	0.167414982	-0.246369318
ENSG00000124145	SDC4	ensembl_havana	0.167221511	0.266815595
ENSG00000197361	FBXL22	ensembl_havana	0.165867104	0.39770592
ENSG00000168028	RPSA	ensembl_havana	0.16467124	-0.156824688
ENSG00000185761	ADAMTSL5	ensembl_havana	0.164620887	0.360710202
ENSG00000123416	TUBA1B	ensembl_havana	0.164380563	0.260292915
ENSG00000265190	ANXA8	ensembl_havana	0.164194654	0.374140385
ENSG00000215021	PHB2	ensembl_havana	0.16328822	-0.005070545
ENSG00000176444	CLK2	ensembl_havana	0.163060572	0.180778615
ENSG00000216490	IFI30	ensembl_havana	0.162966239	0.071990495
ENSG00000196968	FUT11	ensembl_havana	0.162757151	0.421742761
ENSG00000101084	RAB5IF	ensembl_havana	0.162455688	-0.076642931
ENSG00000065518	NDUFB4	ensembl_havana	0.161875617	0.438918164
ENSG00000278224	PRICKLE4	ensembl_havana	0.16186086	0.331066612
ENSG00000164051	CCDC51	ensembl_havana	0.161778019	-0.029906106
ENSG00000173621	LRFN4	ensembl_havana	0.161634369	0.07680671
ENSG00000141696	P3H4	ensembl_havana	0.161607257	0.589251597
ENSG00000173349	SFT2D3	ensembl_havana	0.160670113	0.23194337
ENSG00000160685	ZBTB7B	ensembl_havana	0.160101901	0.209940645
ENSG00000172500	FIBP	ensembl_havana	0.159866975	0.092508605
ENSG00000169689	CENPX	ensembl_havana	0.159798701	0.029551377
ENSG00000114388	NPRL2	ensembl_havana	0.159708482	0.371100722
ENSG00000137404	NRM	ensembl_havana	0.15947272	0.094296254
ENSG00000197837	H4-16	ensembl_havana	0.159437998	0.20071593
ENSG00000107816	LZTS2	ensembl_havana	0.158507845	0.176458711
ENSG00000168899	VAMP5	ensembl_havana	0.158416081	0.272225458
ENSG00000188613	NANOS1	ensembl_havana	0.157895282	0.038872207
ENSG00000188486	H2AX	ensembl_havana	0.157117923	0.255058148
ENSG00000170577	SIX2	ensembl_havana	0.156704873	-0.233148618
ENSG00000123836	PFKFB2	ensembl_havana	0.156428311	0.181152415
ENSG00000172216	CEBPB	ensembl_havana	0.156171518	0.033054013
ENSG00000092758	COL9A3	ensembl_havana	0.155611412	-0.007359375
ENSG00000165915	SLC39A13	ensembl_havana	0.155268895	0.037411897
ENSG00000081721	DUSP12	ensembl_havana	0.155174971	0.46038116
ENSG00000182257	PRR34	ensembl_havana	0.154358477	0.597150604
ENSG00000103257	SLC7A5	ensembl_havana	0.154275905	0.005870172
ENSG00000099840	IZUMO4	ensembl_havana	0.154045778	0.152078764
ENSG00000108312	UBTF	ensembl_havana	0.153136616	0.204912708
ENSG00000087191	PSMC5	ensembl_havana	0.152539329	0.193878627
ENSG00000163993	S100P	ensembl_havana	0.152322211	0.266469088
ENSG00000012171	SEMA3B	ensembl_havana	0.152296479	0.076630985
ENSG00000183520	UTP11	ensembl_havana	0.152105457	-0.284335231
ENSG00000108784	NAGLU	ensembl_havana	0.151909477	-0.178059599
ENSG00000180806	HOXC9	ensembl_havana	0.151827763	0.340960615
ENSG00000211584	SLC48A1	ensembl_havana	0.151520856	0.126177361
ENSG00000123353	ORMDL2	ensembl_havana	0.151070141	0.04126506
ENSG00000123080	CDKN2C	ensembl_havana	0.150913745	-0.002006643
ENSG00000082153	BZW1	ensembl_havana	0.150902083	0.108526199
ENSG00000099256	PRTFDC1	ensembl_havana	0.150730187	-0.053190031
ENSG00000183172	SMDT1	ensembl_havana	0.150080919	0.279133336
ENSG00000196420	S100A5	ensembl_havana	0.149545291	-0.025527363
ENSG00000117505	DR1	ensembl_havana	0.149545232	-0.163560158
ENSG00000267757	EML2-AS1	ensembl_havana	0.149484602	0.244162088
ENSG00000172336	POP7	ensembl_havana	0.149484446	0.043461389
ENSG00000161547	SRSF2	ensembl_havana	0.14872584	0.030901509
ENSG00000108846	ABCC3	ensembl_havana	0.147338152	0.041709342
ENSG00000128524	ATP6V1F	ensembl_havana	0.147017135	-0.000772693
ENSG00000162775	RBM15	ensembl_havana	0.146497553	0.265323484
ENSG00000125733	TRIP10	ensembl_havana	0.145844538	0.164707478
ENSG00000270276	H4C15	ensembl_havana	0.145037719	-0.099576956
ENSG00000103266	STUB1	ensembl_havana	0.144905449	0.567139994
ENSG00000105341	DMAC2	ensembl_havana	0.143537621	0.31949882
ENSG00000070404	FSTL3	ensembl_havana	0.142785441	0.070193871
ENSG00000067225	PKM	ensembl_havana	0.142362569	-0.02642412
ENSG00000071539	TRIP13	ensembl_havana	0.142281796	0.060952603
ENSG00000197153	H3C12	ensembl_havana	0.141905024	-0.034530303
ENSG00000186603	HPDL	ensembl_havana	0.141641042	0.18423224
ENSG00000141858	SAMD1	ensembl_havana	0.141404751	0.02192272
ENSG00000145022	TCTA	ensembl_havana	0.141001284	-0.045713139
ENSG00000280789	PAGR1	ensembl_havana	0.140990153	0.117101352
ENSG00000135446	CDK4	ensembl_havana	0.140820635	0.198739141
ENSG00000090006	LTBP4	ensembl_havana	0.140710687	0.153578441
ENSG00000104472	CHRAC1	ensembl_havana	0.139839671	0.32565113
ENSG00000182512	GLRX5	ensembl_havana	0.139365256	0.139469228
ENSG00000159403	C1R	ensembl_havana	0.139135478	0.252916785
ENSG00000089356	FXYD3	ensembl_havana	0.138937701	0.137510534
ENSG00000167767	KRT80	ensembl_havana	0.138881288	-0.223289861
ENSG00000167653	PSCA	ensembl_havana	0.138412637	0.1648133
ENSG00000107872	FBXL15	ensembl_havana	0.138230367	-0.044205338
ENSG00000234636	MED14OS	ensembl_havana	0.138165892	0.081127124
ENSG00000092330	TINF2	ensembl_havana	0.138044685	0.520683863
ENSG00000182199	SHMT2	ensembl_havana	0.137487307	0.309018613
ENSG00000126768	TIMM17B	ensembl_havana	0.137110391	0.460204188
ENSG00000186665	C17orf58	ensembl_havana	0.136523337	0.180989258
ENSG00000073578	SDHA	ensembl_havana	0.136277171	0.061280971
ENSG00000102003	SYP	ensembl_havana	0.136219552	-0.098915476
ENSG00000167131	CCDC103	ensembl_havana	0.136009416	0.206838213
ENSG00000151929	BAG3	ensembl_havana	0.13588261	-0.065070873
ENSG00000172819	RARG	ensembl_havana	0.135804996	0.265562188
ENSG00000169136	ATF5	ensembl_havana	0.135772009	0.26570024
ENSG00000262814	MRPL12	ensembl_havana	0.135657691	0.016393332
ENSG00000205809	KLRC2	ensembl_havana	0.135299304	-0.344730067
ENSG00000172738	TMEM217	ensembl_havana	0.135001955	-0.015037602
ENSG00000137133	HINT2	ensembl_havana	0.134528523	-0.073020188
ENSG00000162073	PAQR4	ensembl_havana	0.134377986	-0.104295392
ENSG00000167470	MIDN	ensembl_havana	0.133738589	0.12272093
ENSG00000160602	NEK8	ensembl_havana	0.132635851	-0.037936385
ENSG00000197982	C1orf122	ensembl_havana	0.131879175	-0.005394276
ENSG00000161544	CYGB	ensembl_havana	0.131843137	0.272722142
ENSG00000104872	PIH1D1	ensembl_havana	0.131531469	0.167867128
ENSG00000166710	B2M	ensembl_havana	0.131076432	-0.179813688
ENSG00000131759	RARA	ensembl_havana	0.130577505	0.130478008
ENSG00000130528	HRC	ensembl_havana	0.130379392	0.451075066
ENSG00000125731	SH2D3A	ensembl_havana	0.129873587	0.176361511
ENSG00000139318	DUSP6	ensembl_havana	0.12955661	-0.018032129
ENSG00000089159	PXN	ensembl_havana	0.129005669	0.018271786
ENSG00000176125	UFSP1	ensembl_havana	0.128878323	0.52565898
ENSG00000171617	ENC1	ensembl_havana	0.128288102	0.19905504
ENSG00000092841	MYL6	ensembl_havana	0.127725584	-0.046508244
ENSG00000233276	GPX1	ensembl_havana	0.127597769	0.020958205
ENSG00000169490	TM2D2	ensembl_havana	0.127473631	0.140753867
ENSG00000130402	ACTN4	ensembl_havana	0.127380396	0.023441187
ENSG00000177051	FBXO46	ensembl_havana	0.127340855	-0.081973423
ENSG00000166452	AKIP1	ensembl_havana	0.127087592	-0.030113189
ENSG00000105677	TMEM147	ensembl_havana	0.126727563	-0.243125963
ENSG00000170190	SLC16A5	ensembl_havana	0.126218116	0.162694629
ENSG00000132432	SEC61G	ensembl_havana	0.125770398	-0.050676452
ENSG00000143774	GUK1	ensembl_havana	0.125530001	0.025187711
ENSG00000180879	SSR4	ensembl_havana	0.124991934	0.489441671
ENSG00000113384	GOLPH3	ensembl_havana	0.12495234	0.153805912
ENSG00000149541	B3GAT3	ensembl_havana	0.124429992	0.0710566
ENSG00000095059	DHPS	ensembl_havana	0.124120638	0.14052178
ENSG00000130511	SSBP4	ensembl_havana	0.124037558	0.057747694
ENSG00000172375	C2CD2L	ensembl_havana	0.12398505	-0.238004746
ENSG00000116096	SPR	ensembl_havana	0.123865304	0.05495524
ENSG00000179085	DPM3	ensembl_havana	0.123428463	-0.635870361
ENSG00000161888	SPC24	ensembl_havana	0.122756184	0.115083592
ENSG00000109099	PMP22	ensembl_havana	0.122659176	0.118596713
ENSG00000205208	C4orf46	ensembl_havana	0.122292042	-0.023883728
ENSG00000107984	DKK1	ensembl_havana	0.12217233	-0.037734966
ENSG00000135392	DNAJC14	ensembl_havana	0.121886539	-0.10522844
ENSG00000147403	RPL10	ensembl_havana	0.121579962	0.031377613
ENSG00000114391	RPL24	ensembl_havana	0.12154226	-0.015384759
ENSG00000150991	UBC	ensembl_havana	0.121536945	-0.044599434
ENSG00000104886	PLEKHJ1	ensembl_havana	0.12015573	-0.031058662
ENSG00000167701	GPT	ensembl_havana	0.118289796	0.318613591
ENSG00000176399	DMRTA1	ensembl_havana	0.118187607	0.184976348
ENSG00000134287	ARF3	ensembl_havana	0.117760303	-0.218170896
ENSG00000141552	ANAPC11	ensembl_havana	0.117530781	-0.000936014
ENSG00000113407	TARS1	ensembl_havana	0.117138544	0.290993014
ENSG00000110108	TMEM109	ensembl_havana	0.11710136	0.193998597
ENSG00000134294	SLC38A2	ensembl_havana	0.116765449	-0.062376875
ENSG00000158406	H4C8	ensembl_havana	0.116755561	-0.001551738
ENSG00000167543	TP53I13	ensembl_havana	0.116536213	-0.105568414
ENSG00000113460	BRIX1	ensembl_havana	0.116290199	-0.042673498
ENSG00000177042	TMEM80	ensembl_havana	0.115943167	0.286039744
ENSG00000198355	PIM3	ensembl_havana	0.11563117	0.102390567
ENSG00000184207	PGP	ensembl_havana	0.115627054	0.043484516
ENSG00000227268	KLLN	ensembl_havana	0.115562804	0.116309763
ENSG00000168874	ATOH8	ensembl_havana	0.114995889	0.14885548
ENSG00000161714	PLCD3	ensembl_havana	0.114346305	0.304960981
ENSG00000112996	MRPS30	ensembl_havana	0.114214824	0.191100476
ENSG00000122644	ARL4A	ensembl_havana	0.113891159	-0.080600539
ENSG00000152684	PELO	ensembl_havana	0.113848773	0.207089302
ENSG00000125458	NT5C	ensembl_havana	0.113738956	0.02839172
ENSG00000140990	NDUFB10	ensembl_havana	0.113732837	0.221162281
ENSG00000108528	SLC25A11	ensembl_havana	0.113188875	0.48848899
ENSG00000185650	ZFP36L1	ensembl_havana	0.112932756	-0.085401393
ENSG00000131746	TNS4	ensembl_havana	0.112864267	0.09141606
ENSG00000177700	POLR2L	ensembl_havana	0.112446672	0.466665065
ENSG00000040633	PHF23	ensembl_havana	0.112028586	0.161328055
ENSG00000146674	IGFBP3	ensembl_havana	0.111910632	0.344616224
ENSG00000177971	IMP3	ensembl_havana	0.111793665	-0.069983487
ENSG00000064490	RFXANK	ensembl_havana	0.111402577	0.061802381
ENSG00000074582	BCS1L	ensembl_havana	0.111152224	0.508271289
ENSG00000144063	MALL	ensembl_havana	0.110981657	-0.174849165
ENSG00000077312	SNRPA	ensembl_havana	0.110973328	-0.013579052
ENSG00000181016	LSMEM1	ensembl_havana	0.110836578	-0.039628196
ENSG00000205581	HMGN1	ensembl_havana	0.109191169	0.19347777
ENSG00000150753	CCT5	ensembl_havana	0.109168246	-0.113534917
ENSG00000116586	LAMTOR2	ensembl_havana	0.109010201	0.364616825
ENSG00000163870	TPRA1	ensembl_havana	0.108463409	0.096045381
ENSG00000177732	SOX12	ensembl_havana	0.108375755	0.124667232
ENSG00000139725	RHOF	ensembl_havana	0.108061321	0.18516851
ENSG00000225663	MCRIP1	ensembl_havana	0.106989751	-0.156725315
ENSG00000149483	TMEM138	ensembl_havana	0.106881845	-0.287423626
ENSG00000184007	PTP4A2	ensembl_havana	0.106528596	-0.192266551
ENSG00000122711	SPINK4	ensembl_havana	0.106225672	0.049966278
ENSG00000115317	HTRA2	ensembl_havana	0.106163672	0.218004774
ENSG00000149480	MTA2	ensembl_havana	0.105957358	-0.011450778
ENSG00000158050	DUSP2	ensembl_havana	0.10573478	0.893801633
ENSG00000136003	ISCU	ensembl_havana	0.105279925	-0.247233998
ENSG00000273841	TAF9	ensembl_havana	0.105258664	-0.058400068
ENSG00000162704	ARPC5	ensembl_havana	0.105250368	0.238470067
ENSG00000189077	TMEM120A	ensembl_havana	0.105119728	0.37553142
ENSG00000152518	ZFP36L2	ensembl_havana	0.105033781	-0.243753564
ENSG00000099203	TMED1	ensembl_havana	0.104754444	0.705837774
ENSG00000169696	ASPSCR1	ensembl_havana	0.104546878	0.066455457
ENSG00000178999	AURKB	ensembl_havana	0.104375205	-0.230677481
ENSG00000102103	PQBP1	ensembl_havana	0.104365018	0.217089045
ENSG00000111305	GSG1	ensembl_havana	0.104166122	0.095521893
ENSG00000104979	C19orf53	ensembl_havana	0.103811175	-0.07929054
ENSG00000143390	RFX5	ensembl_havana	0.103254973	0.508651008
ENSG00000130193	THEM6	ensembl_havana	0.102872587	0.131428443
ENSG00000039650	PNKP	ensembl_havana	0.102834343	0.27871156
ENSG00000163734	CXCL3	ensembl_havana	0.102817282	0.64183164
ENSG00000117592	PRDX6	ensembl_havana	0.102523931	0.054557996
ENSG00000008283	CYB561	ensembl_havana	0.102502378	0.087559088
ENSG00000156990	RPUSD3	ensembl_havana	0.102355447	0.094040958
ENSG00000168876	ANKRD49	ensembl_havana	0.102329044	-0.001708311
ENSG00000143753	DEGS1	ensembl_havana	0.102030581	-0.05384266
ENSG00000184260	H2AC20	ensembl_havana	0.101794615	0.446084694
ENSG00000120833	SOCS2	ensembl_havana	0.101413592	-0.114430512
ENSG00000167106	FAM102A	ensembl_havana	0.101070147	0.263726281
ENSG00000205352	PRR13	ensembl_havana	0.101064984	-0.110756155
ENSG00000067082	KLF6	ensembl_havana	0.10035362	-0.18291217
ENSG00000143570	SLC39A1	ensembl_havana	0.100060492	0.094460735
ENSG00000146278	PNRC1	ensembl_havana	0.099924003	0.289908658
ENSG00000104824	HNRNPL	ensembl_havana	0.099658633	0.054682987
ENSG00000168806	LCMT2	ensembl_havana	0.099542241	0.421628267
ENSG00000089248	ERP29	ensembl_havana	0.099240392	0.156563721
ENSG00000170296	GABARAP	ensembl_havana	0.098242213	0.204705569
ENSG00000064961	HMG20B	ensembl_havana	0.098032518	0.22527267
ENSG00000164366	CCDC127	ensembl_havana	0.097909386	0.255962503
ENSG00000130312	MRPL34	ensembl_havana	0.097844728	-0.068491984
ENSG00000278677	H2AC17	ensembl_havana	0.097641103	0.151585467
ENSG00000164211	STARD4	ensembl_havana	0.096456577	-0.112240894
ENSG00000119669	IRF2BPL	ensembl_havana	0.096339912	0.092445491
ENSG00000132646	PCNA	ensembl_havana	0.096131144	0.044425833
ENSG00000250479	CHCHD10	ensembl_havana	0.095742805	-0.055866865
ENSG00000105583	WDR83OS	ensembl_havana	0.094787535	-0.252660965
ENSG00000122565	CBX3	ensembl_havana	0.094197881	0.093729459
ENSG00000177469	CAVIN1	ensembl_havana	0.094038978	-0.35132282
ENSG00000026025	VIM	ensembl_havana	0.093799021	0.087925068
ENSG00000081041	CXCL2	ensembl_havana	0.093519724	-0.008586005
ENSG00000108786	HSD17B1	ensembl_havana	0.093352038	0.161193228
ENSG00000132481	TRIM47	ensembl_havana	0.093253486	-0.105763414
ENSG00000240972	MIF	ensembl_havana	0.092999146	-0.250193177
ENSG00000122140	MRPS2	ensembl_havana	0.09239229	0.849802452
ENSG00000106006	HOXA6	ensembl_havana	0.091863441	0.005018389
ENSG00000171222	SCAND1	ensembl_havana	0.091539743	0.021038682
ENSG00000214140	PRCD	ensembl_havana	0.091404047	0.220336364
ENSG00000134590	RTL8C	ensembl_havana	0.091389702	-0.082034138
ENSG00000084623	EIF3I	ensembl_havana	0.091205583	-0.03779346
ENSG00000127220	ABHD8	ensembl_havana	0.090733597	0.229396683
ENSG00000158773	USF1	ensembl_havana	0.089617688	-0.119739935
ENSG00000143578	CREB3L4	ensembl_havana	0.089503495	0.03946225
ENSG00000142408	CACNG8	ensembl_havana	0.089475821	0.107536693
ENSG00000140287	HDC	ensembl_havana	0.089243446	0.191610205
ENSG00000137868	STRA6	ensembl_havana	0.08891964	0.27347386
ENSG00000109971	HSPA8	ensembl_havana	0.088540439	0.386848962
ENSG00000258315	C17orf49	ensembl_havana	0.088503899	0.034980532
ENSG00000214753	HNRNPUL2	ensembl_havana	0.088139556	0.083658258
ENSG00000159199	ATP5MC1	ensembl_havana	0.087987783	0.40196443
ENSG00000188021	UBQLN2	ensembl_havana	0.087794422	0.145407502
ENSG00000106211	HSPB1	ensembl_havana	0.087321829	-0.318714645
ENSG00000277232	GTSE1-DT	ensembl_havana	0.087315027	-0.42291092
ENSG00000114738	MAPKAPK3	ensembl_havana	0.086812212	0.053183764
ENSG00000142864	SERBP1	ensembl_havana	0.086615	0.130364284
ENSG00000012061	ERCC1	ensembl_havana	0.085783513	0.047626583
ENSG00000128016	ZFP36	ensembl_havana	0.085729699	0.20564222
ENSG00000167920	KRT10-AS1	ensembl_havana	0.085646301	-0.071128217
ENSG00000163467	TSACC	ensembl_havana	0.085432142	0.105966761
ENSG00000141854	MISP3	ensembl_havana	0.085128356	0.057681698
ENSG00000129355	CDKN2D	ensembl_havana	0.084945697	0.198322186
ENSG00000186395	KRT10	ensembl_havana	0.084861127	0.137317419
ENSG00000167173	C15orf39	ensembl_havana	0.08448924	0.081461928
ENSG00000030110	BAK1	ensembl_havana	0.084178481	0.406020146
ENSG00000204389	HSPA1A	ensembl_havana	0.084080694	-0.132938291
ENSG00000213719	CLIC1	ensembl_havana	0.084055566	0.076544197
ENSG00000064932	SBNO2	ensembl_havana	0.083611662	-0.061968397
ENSG00000100316	RPL3	ensembl_havana	0.083282385	-0.028864521
ENSG00000139579	NABP2	ensembl_havana	0.083273992	0.206679766
ENSG00000100075	SLC25A1	ensembl_havana	0.082919687	-0.133848647
ENSG00000143303	METTL25B	ensembl_havana	0.08258791	0.028810786
ENSG00000177595	PIDD1	ensembl_havana	0.081728728	0.066961373
ENSG00000162772	ATF3	ensembl_havana	0.08137553	-0.0436071
ENSG00000095066	HOOK2	ensembl_havana	0.081351972	0.066061129
ENSG00000163348	PYGO2	ensembl_havana	0.081124347	0.313220153
ENSG00000197063	MAFG	ensembl_havana	0.081116202	0.021094882
ENSG00000170468	RIOX1	ensembl_havana	0.080955245	0.498257039
ENSG00000104936	DMPK	ensembl_havana	0.080795975	0.282880692
ENSG00000154813	DPH3	ensembl_havana	0.080575752	0.129477128
ENSG00000178826	TMEM139	ensembl_havana	0.080409818	0.235119664
ENSG00000136271	DDX56	ensembl_havana	0.080407931	0.171793888
ENSG00000105928	GSDME	ensembl_havana	0.080315282	0.080880343
ENSG00000128228	SDF2L1	ensembl_havana	0.080307732	0.356187598
ENSG00000132603	NIP7	ensembl_havana	0.080026453	-0.089200226
ENSG00000134186	PRPF38B	ensembl_havana	0.07989082	-0.208667224
ENSG00000263465	SRSF8	ensembl_havana	0.079722361	-0.122084482
ENSG00000145337	PYURF	ensembl_havana	0.079632041	-0.034195144
ENSG00000145337	PYURF	ensembl_havana	0.079632041	-0.034195144
ENSG00000204438	GPANK1	ensembl_havana	0.078832813	0.509569094
ENSG00000165119	HNRNPK	ensembl_havana	0.078750858	0.190111475
ENSG00000117410	ATP6V0B	ensembl_havana	0.078378566	0.294849033
ENSG00000203950	RTL8A	ensembl_havana	0.078374776	0.572383609
ENSG00000277972	CISD3	ensembl_havana	0.078199581	0.237535606
ENSG00000143126	CELSR2	ensembl_havana	0.078192934	0.37849407
ENSG00000142089	IFITM3	ensembl_havana	0.076698046	0.250323623
ENSG00000013588	GPRC5A	ensembl_havana	0.076356173	-0.061476755
ENSG00000188542	DUSP28	ensembl_havana	0.076123096	0.205551424
ENSG00000218690	H2AC10P	ensembl_havana	0.076120659	0.188429573
ENSG00000239779	WBP1	ensembl_havana	0.075949528	0.572177887
ENSG00000166507	NDST2	ensembl_havana	0.075802839	-0.084012603
ENSG00000006712	PAF1	ensembl_havana	0.075628182	-0.023296617
ENSG00000196550	FAM72A	ensembl_havana	0.075232394	0.312422792
ENSG00000125726	CD70	ensembl_havana	0.074709234	-0.358790126
ENSG00000077150	NFKB2	ensembl_havana	0.074354495	0.158886518
ENSG00000176170	SPHK1	ensembl_havana	0.074277499	0.335158927
ENSG00000158864	NDUFS2	ensembl_havana	0.074076135	0.335900782
ENSG00000089693	MLF2	ensembl_havana	0.073946364	0.183584583
ENSG00000140319	SRP14	ensembl_havana	0.073484802	-0.348790746
ENSG00000168906	MAT2A	ensembl_havana	0.073462446	0.219335353
ENSG00000128951	DUT	ensembl_havana	0.073227867	-0.152445861
ENSG00000176340	COX8A	ensembl_havana	0.073217876	-0.315981041
ENSG00000142227	EMP3	ensembl_havana	0.071887389	-0.116095731
ENSG00000124193	SRSF6	ensembl_havana	0.071865234	-0.037170627
ENSG00000107821	KAZALD1	ensembl_havana	0.07149773	0.031718212
ENSG00000137955	RABGGTB	ensembl_havana	0.070835176	0.008728854
ENSG00000158604	TMED4	ensembl_havana	0.070700109	-0.346547459
ENSG00000137309	HMGA1	ensembl_havana	0.069878799	0.113678635
ENSG00000166012	TAF1D	ensembl_havana	0.069811247	-0.095457806
ENSG00000169100	SLC25A6	ensembl_havana	0.069176294	0.332800802
ENSG00000164438	TLX3	ensembl_havana	0.069080687	0.296954438
ENSG00000184924	PTRHD1	ensembl_havana	0.069059953	-0.00230728
ENSG00000185033	SEMA4B	ensembl_havana	0.068869554	-0.022489436
ENSG00000162702	ZNF281	ensembl_havana	0.068330784	0.218792598
ENSG00000270882	H4C14	ensembl_havana	0.067932494	0.200522085
ENSG00000124588	NQO2	ensembl_havana	0.067781063	0.049297866
ENSG00000122566	HNRNPA2B1	ensembl_havana	0.067418773	0.072973778
ENSG00000160789	LMNA	ensembl_havana	0.066825979	0.148869089
ENSG00000278558	TMEM191B	ensembl_havana	0.066611058	0.490582203
ENSG00000172269	DPAGT1	ensembl_havana	0.06630988	-0.123362658
ENSG00000213516	RBMXL1	ensembl_havana	0.065915464	-0.377510734
ENSG00000101608	MYL12A	ensembl_havana	0.06558371	0.143746856
ENSG00000174243	DDX23	ensembl_havana	0.065564438	-0.402856612
ENSG00000079215	SLC1A3	ensembl_havana	0.064683744	-0.054318805
ENSG00000165527	ARF6	ensembl_havana	0.064173629	0.01491266
ENSG00000152904	GGPS1	ensembl_havana	0.064106183	-0.001641342
ENSG00000127129	EDN2	ensembl_havana	0.063954779	0.350464036
ENSG00000130706	ADRM1	ensembl_havana	0.06391717	0.105347849
ENSG00000068028	RASSF1	ensembl_havana	0.06387545	0.161427662
ENSG00000130725	UBE2M	ensembl_havana	0.063614416	0.490501894
ENSG00000114019	AMOTL2	ensembl_havana	0.063399335	0.158374226
ENSG00000182117	NOP10	ensembl_havana	0.063032063	0.201850435
ENSG00000147889	CDKN2A	ensembl_havana	0.062543195	0.028434831
ENSG00000183615	FAM167B	ensembl_havana	0.062121838	-0.382367284
ENSG00000146083	RNF44	ensembl_havana	0.061609454	0.485763724
ENSG00000120129	DUSP1	ensembl_havana	0.059960048	0.06131305
ENSG00000154309	DISP1	ensembl_havana	0.059947427	-0.099792075
ENSG00000188242	PP7080	ensembl_havana	0.059295331	0.206439325
ENSG00000163041	H3-3A	ensembl_havana	0.058555995	0.230927096
ENSG00000104881	PPP1R13L	ensembl_havana	0.057797632	0.311918095
ENSG00000129071	MBD4	ensembl_havana	0.057761002	0.117062853
ENSG00000167996	FTH1	ensembl_havana	0.05757079	0.150842003
ENSG00000158246	TENT5B	ensembl_havana	0.057475293	0.265592753
ENSG00000174021	GNG5	ensembl_havana	0.057387697	0.044847588
ENSG00000139641	ESYT1	ensembl_havana	0.057293202	-0.087567099
ENSG00000166508	MCM7	ensembl_havana	0.057026453	0.041476318
ENSG00000213888	LINC01521	ensembl_havana	0.056818912	0.226650213
ENSG00000161203	AP2M1	ensembl_havana	0.056740172	0.110147468
ENSG00000129514	FOXA1	ensembl_havana	0.056462815	0.213090441
ENSG00000132002	DNAJB1	ensembl_havana	0.056053999	0.168703073
ENSG00000213923	CSNK1E	ensembl_havana	0.055685885	0.038881498
ENSG00000153187	HNRNPU	ensembl_havana	0.055582417	-0.005976928
ENSG00000125520	SLC2A4RG	ensembl_havana	0.05549241	0.21986476
ENSG00000167094	TTC16	ensembl_havana	0.055063945	0.135139632
ENSG00000197956	S100A6	ensembl_havana	0.055004594	0.121244304
ENSG00000086504	MRPL28	ensembl_havana	0.054416023	-0.109908844
ENSG00000173812	EIF1	ensembl_havana	0.053647617	0.094200457
ENSG00000135480	KRT7	ensembl_havana	0.051452521	-0.006791274
ENSG00000164587	RPS14	ensembl_havana	0.051043155	-0.005781256
ENSG00000167526	RPL13	ensembl_havana	0.05099897	0.178696265
ENSG00000197191	CYSRT1	ensembl_havana	0.050829521	0.015010651
ENSG00000196230	TUBB	ensembl_havana	0.050611719	-0.048359195
ENSG00000127184	COX7C	ensembl_havana	0.049929405	0.431084065
ENSG00000166337	TAF10	ensembl_havana	0.049853674	0.179958643
ENSG00000161999	JMJD8	ensembl_havana	0.049700174	0.444749567
ENSG00000150093	ITGB1	ensembl_havana	0.049679931	0.004940134
ENSG00000171840	NINJ2	ensembl_havana	0.049273454	-0.065203142
ENSG00000203852	H3C15	ensembl_havana	0.048464705	-0.020628397
ENSG00000221949	LINC01465	ensembl_havana	0.048192434	-0.139406551
ENSG00000153443	UBALD1	ensembl_havana	0.048040655	0.18053007
ENSG00000115738	ID2	ensembl_havana	0.047402211	0.067859947
ENSG00000261150	EPPK1	ensembl_havana	0.04706662	0.277428491
ENSG00000103202	NME4	ensembl_havana	0.047043493	0.380952492
ENSG00000111341	MGP	ensembl_havana	0.046976785	0.170734271
ENSG00000160113	NR2F6	ensembl_havana	0.046976634	-0.088141713
ENSG00000172380	GNG12	ensembl_havana	0.046686158	0.094238416
ENSG00000186666	BCDIN3D	ensembl_havana	0.045716385	0.397768723
ENSG00000180447	GAS1	ensembl_havana	0.045714446	-0.004647811
ENSG00000132825	PPP1R3D	ensembl_havana	0.045675594	0.070021875
ENSG00000165912	PACSIN3	ensembl_havana	0.045579115	-0.027125786
ENSG00000134248	LAMTOR5	ensembl_havana	0.045303919	-0.172930095
ENSG00000106003	LFNG	ensembl_havana	0.044152926	0.240761088
ENSG00000139160	ETFBKMT	ensembl_havana	0.043711212	-0.233755907
ENSG00000147955	SIGMAR1	ensembl_havana	0.043038926	0.411810459
ENSG00000140506	LMAN1L	ensembl_havana	0.043014879	0.01825895
ENSG00000104518	GSDMD	ensembl_havana	0.04266506	-0.228897128
ENSG00000168394	TAP1	ensembl_havana	0.041796398	-0.075026134
ENSG00000189266	PNRC2	ensembl_havana	0.041314839	0.045991773
ENSG00000099860	GADD45B	ensembl_havana	0.041268611	0.065738219
ENSG00000117362	APH1A	ensembl_havana	0.041024366	0.087888776
ENSG00000119986	AVPI1	ensembl_havana	0.040885589	0.073754917
ENSG00000126088	UROD	ensembl_havana	0.040576204	0.477134511
ENSG00000169976	SF3B5	ensembl_havana	0.039002918	-0.182309553
ENSG00000180667	YOD1	ensembl_havana	0.03850044	0.1790556
ENSG00000183971	NPW	ensembl_havana	0.038479429	0.46170203
ENSG00000135373	EHF	ensembl_havana	0.03792685	0.006832709
ENSG00000205138	SDHAF1	ensembl_havana	0.037900992	0.591540149
ENSG00000168476	REEP4	ensembl_havana	0.037783017	0.202106762
ENSG00000132286	TIMM10B	ensembl_havana	0.037573729	-0.015051688
ENSG00000114251	WNT5A	ensembl_havana	0.037436023	0.165119738
ENSG00000091640	SPAG7	ensembl_havana	0.037386345	-0.038796922
ENSG00000185950	IRS2	ensembl_havana	0.036636268	-0.039491648
ENSG00000136527	TRA2B	ensembl_havana	0.036557021	-0.267406543
ENSG00000048162	NOP16	ensembl_havana	0.036184483	0.291152736
ENSG00000170385	SLC30A1	ensembl_havana	0.035555557	-0.033940535
ENSG00000104524	PYCR3	ensembl_havana	0.035407125	0.211288024
ENSG00000176788	BASP1	ensembl_havana	0.035360533	0.013084302
ENSG00000197958	RPL12	ensembl_havana	0.035332243	-0.191053562
ENSG00000213928	IRF9	ensembl_havana	0.033695054	-0.065285291
ENSG00000171992	SYNPO	ensembl_havana	0.033075663	0.224491483
ENSG00000185551	NR2F2	ensembl_havana	0.033030391	0.119283405
ENSG00000112984	KIF20A	ensembl_havana	0.032798415	0.22106047
ENSG00000132341	RAN	ensembl_havana	0.032647605	-0.034909938
ENSG00000134574	DDB2	ensembl_havana	0.032536757	-0.208209772
ENSG00000147604	RPL7	ensembl_havana	0.032139929	0.261659349
ENSG00000128335	APOL2	ensembl_havana	0.031596151	-0.251758638
ENSG00000099622	CIRBP	ensembl_havana	0.031593303	0.047452344
ENSG00000136942	RPL35	ensembl_havana	0.031305273	-0.456539893
ENSG00000171161	ZNF672	ensembl_havana	0.031110196	0.14483053
ENSG00000198783	ZNF830	ensembl_havana	0.030732676	0.17943095
ENSG00000205213	LGR4	ensembl_havana	0.030386591	-0.038213375
ENSG00000137203	TFAP2A	ensembl_havana	0.03019116	-0.10394264
ENSG00000205765	C5orf51	ensembl_havana	0.030079819	-0.08894623
ENSG00000184009	ACTG1	ensembl_havana	0.029960232	0.004981207
ENSG00000257727	CNPY2	ensembl_havana	0.029828872	-0.105892105
ENSG00000132510	KDM6B	ensembl_havana	0.029774448	0.300247845
ENSG00000148339	SLC25A25	ensembl_havana	0.029664365	0.081708245
ENSG00000134531	EMP1	ensembl_havana	0.028546322	-0.19404452
ENSG00000167565	SERTAD3	ensembl_havana	0.028531652	-0.130070826
ENSG00000180818	HOXC10	ensembl_havana	0.028216557	0.301187161
ENSG00000169813	HNRNPF	ensembl_havana	0.027329124	-0.170973442
ENSG00000198353	HOXC4	ensembl_havana	0.026582814	0.171125074
ENSG00000177426	TGIF1	ensembl_havana	0.02635378	-0.056088097
ENSG00000198205	ZXDA	ensembl_havana	0.025960522	-0.036442821
ENSG00000182544	MFSD5	ensembl_havana	0.024906003	0.079419157
ENSG00000249087	ZNF436-AS1	ensembl_havana	0.024587515	-0.423037747
ENSG00000111339	ART4	ensembl_havana	0.024493445	0.090473162
ENSG00000277075	H2AC8	ensembl_havana	0.024035324	0.226845535
ENSG00000126247	CAPNS1	ensembl_havana	0.023624436	0.251531771
ENSG00000135148	TRAFD1	ensembl_havana	0.023475407	-0.342997501
ENSG00000102007	PLP2	ensembl_havana	0.02343734	0.135183238
ENSG00000173653	RCE1	ensembl_havana	0.023402392	0.047975324
ENSG00000167646	DNAAF3	ensembl_havana	0.022725764	0.138164569
ENSG00000232196	MTRNR2L4	ensembl_havana	0.022478592	0.175339089
ENSG00000166441	RPL27A	ensembl_havana	0.022379166	0.166730356
ENSG00000221821	C6orf226	ensembl_havana	0.022156106	0.284094375
ENSG00000130299	GTPBP3	ensembl_havana	0.021973966	0.127144588
ENSG00000178057	NDUFAF3	ensembl_havana	0.020989405	0.16941267
ENSG00000107819	SFXN3	ensembl_havana	0.020630219	0.04738137
ENSG00000164236	ANKRD33B	ensembl_havana	0.019796019	0.127967184
ENSG00000125968	ID1	ensembl_havana	0.019315193	-0.120896949
ENSG00000173334	TRIB1	ensembl_havana	0.0190894	0.110106671
ENSG00000278828	H3C10	ensembl_havana	0.019037732	-0.434547812
ENSG00000197757	HOXC6	ensembl_havana	0.018989131	0.297216673
ENSG00000148290	SURF1	ensembl_havana	0.01866296	0.308906734
ENSG00000144791	LIMD1	ensembl_havana	0.018604031	-0.248339301
ENSG00000104140	RHOV	ensembl_havana	0.017737075	0.308161674
ENSG00000112511	PHF1	ensembl_havana	0.016891077	0.114401591
ENSG00000105254	TBCB	ensembl_havana	0.016809787	-0.220889367
ENSG00000164105	SAP30	ensembl_havana	0.016626279	0.060233074
ENSG00000172354	GNB2	ensembl_havana	0.015680372	0.449967882
ENSG00000143420	ENSA	ensembl_havana	0.015432341	-0.246420688
ENSG00000141582	CBX4	ensembl_havana	0.015089469	0.114873451
ENSG00000111669	TPI1	ensembl_havana	0.014790335	-0.133376606
ENSG00000116717	GADD45A	ensembl_havana	0.013774581	-0.004032967
ENSG00000127920	GNG11	ensembl_havana	0.013417762	-0.016549546
ENSG00000197747	S100A10	ensembl_havana	0.011429389	0.092057814
ENSG00000082497	SERTAD4	ensembl_havana	0.011295343	-0.247097672
ENSG00000112312	GMNN	ensembl_havana	0.011075092	0.065804811
ENSG00000128283	CDC42EP1	ensembl_havana	0.010414312	-0.399203268
ENSG00000170948	MBD3L1	ensembl_havana	0.009783313	0.32909774
ENSG00000168256	NKIRAS2	ensembl_havana	0.008830932	0.296593468
ENSG00000107372	ZFAND5	ensembl_havana	0.008801811	0.096695148
ENSG00000166997	CNPY4	ensembl_havana	0.008552143	0.72224903
ENSG00000073756	PTGS2	ensembl_havana	0.008360357	0.037412694
ENSG00000099977	DDT	ensembl_havana	0.008002871	0.160943068
ENSG00000125734	GPR108	ensembl_havana	0.00763346	-0.189823273
ENSG00000139625	MAP3K12	ensembl_havana	0.007618856	0.2046962
ENSG00000173918	C1QTNF1	ensembl_havana	0.007561769	-0.118914872
ENSG00000136450	SRSF1	ensembl_havana	0.007555657	0.112362679
ENSG00000105617	LENG1	ensembl_havana	0.007357392	-0.097085676
ENSG00000198517	MAFK	ensembl_havana	0.007315108	0.130920006
ENSG00000128274	A4GALT	ensembl_havana	0.007250057	-0.172041619
ENSG00000171421	MRPL36	ensembl_havana	0.006989004	0.055291374
ENSG00000136158	SPRY2	ensembl_havana	0.006720757	-0.336946734
ENSG00000171492	LRRC8D	ensembl_havana	0.006334633	-0.177834502
ENSG00000176973	FAM89B	ensembl_havana	0.006232684	-0.074330109
ENSG00000153404	PLEKHG4B	ensembl_havana	0.006105593	0.133876321
ENSG00000178035	IMPDH2	ensembl_havana	0.005977788	-0.052517551
ENSG00000178878	APOLD1	ensembl_havana	0.005692257	-0.198533535
ENSG00000100243	CYB5R3	ensembl_havana	0.005389054	0.071893358
ENSG00000099800	TIMM13	ensembl_havana	0.004917023	0.128966456
ENSG00000204387	SNHG32	ensembl_havana	0.004878324	0.259166334
ENSG00000175130	MARCKSL1	ensembl_havana	0.004601798	-0.033541864
ENSG00000184983	NDUFA6	ensembl_havana	0.004154072	0.348754758
ENSG00000160888	IER2	ensembl_havana	0.003951885	0.223882082
ENSG00000128965	CHAC1	ensembl_havana	0.003629057	0.103908621
ENSG00000115307	AUP1	ensembl_havana	0.003455862	0.201427905
ENSG00000108654	DDX5	ensembl_havana	0.003187888	-0.211340517
ENSG00000147883	CDKN2B	ensembl_havana	0.003130276	-0.175519777
ENSG00000242110	AMACR	ensembl_havana	0.003031304	0.109702914
ENSG00000204388	HSPA1B	ensembl_havana	0.003012622	-0.105566767
ENSG00000136826	KLF4	ensembl_havana	0.002920453	-0.021162163
ENSG00000178927	CYBC1	ensembl_havana	0.001846759	-0.146548929
ENSG00000269897	COMMD3-BMI1	ensembl_havana	0.001703086	-0.254747262
ENSG00000132356	PRKAA1	ensembl_havana	0.001657448	0.216556168
ENSG00000078401	EDN1	ensembl_havana	0.001180676	0.08193819
ENSG00000183684	ALYREF	ensembl_havana	0.000556055	0.082736787
ENSG00000111540	RAB5B	ensembl_havana	-2.12E-05	0.206125793
ENSG00000272398	CD24	ensembl_havana	-0.001303154	-0.047547075
ENSG00000168496	FEN1	ensembl_havana	-0.001969103	-0.217430666
ENSG00000261678	SCRT1	ensembl_havana	-0.002294873	0.593881007
ENSG00000124635	H2BC11	ensembl_havana	-0.002629038	0.009437916
ENSG00000153071	DAB2	ensembl_havana	-0.002723818	0.027523058
ENSG00000075426	FOSL2	ensembl_havana	-0.0029196	-0.047084513
ENSG00000185088	RPS27L	ensembl_havana	-0.003164602	-0.337440694
ENSG00000171169	NAIF1	ensembl_havana	-0.003318695	0.313650987
ENSG00000112855	HARS2	ensembl_havana	-0.004365979	0.023965299
ENSG00000126945	HNRNPH2	ensembl_havana	-0.004560486	-0.290545448
ENSG00000162366	PDZK1IP1	ensembl_havana	-0.004583651	0.207653522
ENSG00000158525	CPA5	ensembl_havana	-0.004803942	-0.028117937
ENSG00000114737	CISH	ensembl_havana	-0.004973272	-0.271064494
ENSG00000155090	KLF10	ensembl_havana	-0.005324726	-0.2971141
ENSG00000204869	IGFL4	ensembl_havana	-0.005668199	0.014169374
ENSG00000143315	PIGM	ensembl_havana	-0.005795676	0.156256538
ENSG00000168685	IL7R	ensembl_havana	-0.005962208	-0.076475081
ENSG00000163565	IFI16	ensembl_havana	-0.006126322	-0.296558754
ENSG00000123388	HOXC11	ensembl_havana	-0.006517441	0.007472373
ENSG00000132026	RTBDN	ensembl_havana	-0.006541014	0.270346232
ENSG00000112658	SRF	ensembl_havana	-0.00710764	0.23102835
ENSG00000163545	NUAK2	ensembl_havana	-0.00808769	0.164036064
ENSG00000101413	RPRD1B	ensembl_havana	-0.008201201	-0.071926719
ENSG00000179029	TMEM107	ensembl_havana	-0.008435383	-0.178318585
ENSG00000092098	RNF31	ensembl_havana	-0.008436556	-0.306498431
ENSG00000162434	JAK1	ensembl_havana	-0.008520896	0.072073135
ENSG00000159214	CCDC24	ensembl_havana	-0.008778131	0.230594034
ENSG00000072310	SREBF1	ensembl_havana	-0.009317326	0.262891524
ENSG00000171135	JAGN1	ensembl_havana	-0.009508313	0.226806706
ENSG00000115875	SRSF7	ensembl_havana	-0.010021651	0.123644342
ENSG00000105939	ZC3HAV1	ensembl_havana	-0.010264416	-0.131563489
ENSG00000179820	MYADM	ensembl_havana	-0.010311943	0.058514449
ENSG00000197728	RPS26	ensembl_havana	-0.010941268	-0.286086697
ENSG00000152795	HNRNPDL	ensembl_havana	-0.011564246	-0.142114602
ENSG00000150756	ATPSCKMT	ensembl_havana	-0.012153902	0.332480305
ENSG00000211450	SELENOH	ensembl_havana	-0.012527883	-0.347111034
ENSG00000164520	RAET1E	ensembl_havana	-0.012622921	-0.107469008
ENSG00000125744	RTN2	ensembl_havana	-0.012918357	-0.128030547
ENSG00000169908	TM4SF1	ensembl_havana	-0.013897316	-0.172301094
ENSG00000184709	LRRC26	ensembl_havana	-0.01391087	0.611245308
ENSG00000179218	CALR	ensembl_havana	-0.013954113	0.090565632
ENSG00000177410	ZFAS1	ensembl_havana	-0.014603366	0.026564195
ENSG00000162694	EXTL2	ensembl_havana	-0.014680802	0.25991783
ENSG00000131470	PSMC3IP	ensembl_havana	-0.01538126	0.012767476
ENSG00000145491	ROPN1L	ensembl_havana	-0.015436216	-0.039583201
ENSG00000204070	SYS1	ensembl_havana	-0.01580403	0.210200949
ENSG00000065717	TLE2	ensembl_havana	-0.015948328	-0.112774214
ENSG00000175550	DRAP1	ensembl_havana	-0.015958229	0.453283594
ENSG00000167397	VKORC1	ensembl_havana	-0.016249697	-0.051475158
ENSG00000117479	SLC19A2	ensembl_havana	-0.016551876	-0.276241634
ENSG00000108523	RNF167	ensembl_havana	-0.017589795	0.156161001
ENSG00000112514	CUTA	ensembl_havana	-0.017879149	0.186941903
ENSG00000145623	OSMR	ensembl_havana	-0.018027622	-0.067329089
ENSG00000169242	EFNA1	ensembl_havana	-0.018244583	0.030184153
ENSG00000136197	C7orf25	ensembl_havana	-0.018480198	0.281092602
ENSG00000135111	TBX3	ensembl_havana	-0.019637955	-0.103184686
ENSG00000128272	ATF4	ensembl_havana	-0.019654365	0.239916772
ENSG00000104522	GFUS	ensembl_havana	-0.019986315	0.322689128
ENSG00000116761	CTH	ensembl_havana	-0.021103144	0.088613966
ENSG00000105193	RPS16	ensembl_havana	-0.021194311	-0.259426219
ENSG00000162522	KIAA1522	ensembl_havana	-0.02123398	0.097697663
ENSG00000184471	C1QTNF8	ensembl_havana	-0.021485463	-0.079509328
ENSG00000123144	TRIR	ensembl_havana	-0.022138098	-0.2112832
ENSG00000143013	LMO4	ensembl_havana	-0.022157223	-0.058572453
ENSG00000109065	NAT9	ensembl_havana	-0.022410564	0.239996837
ENSG00000123154	WDR83	ensembl_havana	-0.023014002	0.016694795
ENSG00000130164	LDLR	ensembl_havana	-0.025027503	0.070064744
ENSG00000185359	HGS	ensembl_havana	-0.025166047	0.17478274
ENSG00000158042	MRPL17	ensembl_havana	-0.025365102	0.488928516
ENSG00000213057	C1orf220	ensembl_havana	-0.025716396	0.102401833
ENSG00000198242	RPL23A	ensembl_havana	-0.0262522	-0.289349999
ENSG00000182004	SNRPE	ensembl_havana	-0.026612872	-0.077748727
ENSG00000143793	C1orf35	ensembl_havana	-0.0271895	0.034332012
ENSG00000138172	CALHM2	ensembl_havana	-0.027230252	0.219955044
ENSG00000146066	HIGD2A	ensembl_havana	-0.027446305	0.334609818
ENSG00000128564	VGF	ensembl_havana	-0.02758655	0.046836712
ENSG00000254858	MPV17L2	ensembl_havana	-0.027914398	-0.119159943
ENSG00000196850	PPTC7	ensembl_havana	-0.027972302	-0.179441668
ENSG00000179774	ATOH7	ensembl_havana	-0.028053557	0.626840896
ENSG00000175826	CTDNEP1	ensembl_havana	-0.028882673	0.101324422
ENSG00000182796	TMEM198B	ensembl_havana	-0.029015796	0.1920483
ENSG00000095739	BAMBI	ensembl_havana	-0.029181507	-0.218196909
ENSG00000132471	WBP2	ensembl_havana	-0.029208803	-0.238228559
ENSG00000127452	FBXL12	ensembl_havana	-0.029293074	0.293897662
ENSG00000259075	POC1B-GALNT4	ensembl_havana	-0.029916715	0.101530195
ENSG00000155380	SLC16A1	ensembl_havana	-0.030606458	-0.270484594
ENSG00000108515	ENO3	ensembl_havana	-0.03065537	0.031288527
ENSG00000137936	BCAR3	ensembl_havana	-0.030784959	0.063315077
ENSG00000173113	TRMT112	ensembl_havana	-0.030816138	0.574854503
ENSG00000149761	NUDT22	ensembl_havana	-0.031437003	0.260901966
ENSG00000182447	OTOL1	ensembl_havana	-0.032732235	-0.058207651
ENSG00000179111	HES7	ensembl_havana	-0.033275958	0.211453613
ENSG00000145495	MARCHF6	ensembl_havana	-0.033361654	0.009855234
ENSG00000152669	CCNO	ensembl_havana	-0.033761826	0.289033585
ENSG00000108592	FTSJ3	ensembl_havana	-0.03396085	0.216660745
ENSG00000074071	MRPS34	ensembl_havana	-0.034544367	-0.445279215
ENSG00000248643	RBM14-RBM4	ensembl_havana	-0.035670462	0.052251984
ENSG00000127954	STEAP4	ensembl_havana	-0.035809894	-0.292647058
ENSG00000185800	DMWD	ensembl_havana	-0.035940756	0.154111064
ENSG00000257137	LINC02874	ensembl_havana	-0.036060981	0.208587083
ENSG00000277443	MARCKS	ensembl_havana	-0.036312357	-0.072766876
ENSG00000114784	EIF1B	ensembl_havana	-0.03640531	0.375574736
ENSG00000182676	PPP1R27	ensembl_havana	-0.036526034	0.176068972
ENSG00000123843	C4BPB	ensembl_havana	-0.036797929	-0.365716369
ENSG00000229809	ZNF688	ensembl_havana	-0.036854584	0.44848316
ENSG00000204256	BRD2	ensembl_havana	-0.037193103	-0.028709497
ENSG00000213782	DDX47	ensembl_havana	-0.037474616	-0.123832904
ENSG00000095383	TBC1D2	ensembl_havana	-0.037476209	-0.030812714
ENSG00000161526	SAP30BP	ensembl_havana	-0.037488955	-0.171075068
ENSG00000176058	TPRN	ensembl_havana	-0.038758085	0.065995903
ENSG00000105640	RPL18A	ensembl_havana	-0.03894814	-0.425304447
ENSG00000118849	RARRES1	ensembl_havana	-0.03931358	-0.074347369
ENSG00000181274	FRAT2	ensembl_havana	-0.040121975	-0.326357903
ENSG00000111481	COPZ1	ensembl_havana	-0.040358337	0.026508311
ENSG00000226742	HSBP1L1	ensembl_havana	-0.04098101	0.203674629
ENSG00000115844	DLX2	ensembl_havana	-0.041054101	0.189211388
ENSG00000178718	RPP25	ensembl_havana	-0.041119009	-0.089579162
ENSG00000172465	TCEAL1	ensembl_havana	-0.041483708	0.05718183
ENSG00000182718	ANXA2	ensembl_havana	-0.042292741	-0.166355647
ENSG00000185130	H2BC13	ensembl_havana	-0.042924265	0.38668151
ENSG00000167747	C19orf48	ensembl_havana	-0.043214499	0.221595781
ENSG00000099624	ATP5F1D	ensembl_havana	-0.043243712	0.028480657
ENSG00000096746	HNRNPH3	ensembl_havana	-0.043525453	-0.000978877
ENSG00000061656	SPAG4	ensembl_havana	-0.043775489	-0.042996852
ENSG00000204257	HLA-DMA	ensembl_havana	-0.044365091	-0.057628774
ENSG00000133639	BTG1	ensembl_havana	-0.045378161	0.168416489
ENSG00000115641	FHL2	ensembl_havana	-0.046449819	-0.125879425
ENSG00000171792	RHNO1	ensembl_havana	-0.046489243	0.136555978
ENSG00000177144	NUDT4B	ensembl_havana	-0.04659891	-0.167959963
ENSG00000137502	RAB30	ensembl_havana	-0.046654558	0.050892307
ENSG00000204344	STK19	ensembl_havana	-0.046662536	-0.037598937
ENSG00000137818	RPLP1	ensembl_havana	-0.047363475	0.076842292
ENSG00000164967	RPP25L	ensembl_havana	-0.047711529	0.08732931
ENSG00000197448	GSTK1	ensembl_havana	-0.047891412	0.035266248
ENSG00000188676	IDO2	ensembl_havana	-0.047917751	-0.215301989
ENSG00000141682	PMAIP1	ensembl_havana	-0.048349169	0.067443051
ENSG00000111667	USP5	ensembl_havana	-0.049166297	0.07814576
ENSG00000186577	SMIM29	ensembl_havana	-0.050202622	0.291250947
ENSG00000171204	TMEM126B	ensembl_havana	-0.050328655	-0.261138601
ENSG00000204237	OXLD1	ensembl_havana	-0.050614056	-0.083353521
ENSG00000142178	SIK1	ensembl_havana	-0.050707033	-0.184521794
ENSG00000185664	PMEL	ensembl_havana	-0.051055538	0.041578896
ENSG00000171522	PTGER4	ensembl_havana	-0.051211878	0.046241074
ENSG00000165714	BORCS5	ensembl_havana	-0.051712554	-0.19466321
ENSG00000163382	NAXE	ensembl_havana	-0.051803432	0.05512425
ENSG00000167394	ZNF668	ensembl_havana	-0.052340725	0.184288874
ENSG00000144655	CSRNP1	ensembl_havana	-0.052569916	-0.053360709
ENSG00000100342	APOL1	ensembl_havana	-0.052594578	-0.069455141
ENSG00000204628	RACK1	ensembl_havana	-0.052621492	-0.196277391
ENSG00000164404	GDF9	ensembl_havana	-0.053403257	0.487461169
ENSG00000105364	MRPL4	ensembl_havana	-0.053674544	0.419930639
ENSG00000112118	MCM3	ensembl_havana	-0.055669257	-0.329367575
ENSG00000228716	DHFR	ensembl_havana	-0.056120701	-0.055846912
ENSG00000102317	RBM3	ensembl_havana	-0.056125217	0.024162548
ENSG00000275714	H3C1	ensembl_havana	-0.056388426	0.255854334
ENSG00000142937	RPS8	ensembl_havana	-0.056804419	0.038797765
ENSG00000198125	MB	ensembl_havana	-0.056815497	-0.12156112
ENSG00000145592	RPL37	ensembl_havana	-0.057575866	-0.007744102
ENSG00000167272	POP5	ensembl_havana	-0.057665527	0.391911825
ENSG00000038274	MAT2B	ensembl_havana	-0.058311617	-0.045769227
ENSG00000007944	MYLIP	ensembl_havana	-0.058806702	0.192425596
ENSG00000165410	CFL2	ensembl_havana	-0.058919475	-0.251962461
ENSG00000102119	EMD	ensembl_havana	-0.05905271	0.460581054
ENSG00000169241	SLC50A1	ensembl_havana	-0.059269877	-0.22742546
ENSG00000167536	DHRS13	ensembl_havana	-0.060589752	-0.235666069
ENSG00000159377	PSMB4	ensembl_havana	-0.061586583	0.162230176
ENSG00000198435	NRARP	ensembl_havana	-0.062373932	-0.101988133
ENSG00000206140	TMEM191C	ensembl_havana	-0.062404972	0.084523966
ENSG00000213145	CRIP1	ensembl_havana	-0.06302093	0.713180238
ENSG00000137154	RPS6	ensembl_havana	-0.063287522	0.193380404
ENSG00000146112	PPP1R18	ensembl_havana	-0.063352804	0.143325723
ENSG00000168282	MGAT2	ensembl_havana	-0.063576043	0.010398445
ENSG00000070495	JMJD6	ensembl_havana	-0.064341569	-0.029569759
ENSG00000127564	PKMYT1	ensembl_havana	-0.064838784	-0.17305643
ENSG00000117525	F3	ensembl_havana	-0.065781122	0.227242548
ENSG00000100336	APOL4	ensembl_havana	-0.066260242	0.11696556
ENSG00000113638	TTC33	ensembl_havana	-0.066537384	-0.036573793
ENSG00000099812	MISP	ensembl_havana	-0.067557888	0.044509993
ENSG00000105722	ERF	ensembl_havana	-0.067877353	0.079859515
ENSG00000204444	APOM	ensembl_havana	-0.068593901	0.149513306
ENSG00000179271	GADD45GIP1	ensembl_havana	-0.069211101	0.458011554
ENSG00000239887	C1orf226	ensembl_havana	-0.069531186	-0.127651921
ENSG00000172270	BSG	ensembl_havana	-0.070210541	-0.05252003
ENSG00000162032	SPSB3	ensembl_havana	-0.07061464	0.130986702
ENSG00000184076	UQCR10	ensembl_havana	-0.071040057	-0.124997328
ENSG00000099260	PALMD	ensembl_havana	-0.071044865	-0.063435001
ENSG00000274641	H2BC17	ensembl_havana	-0.071131379	0.199925396
ENSG00000176401	EID2B	ensembl_havana	-0.071601894	0.027645331
ENSG00000215717	TMEM167B	ensembl_havana	-0.071701063	0.165792521
ENSG00000100906	NFKBIA	ensembl_havana	-0.07192809	-0.104771031
ENSG00000125995	ROMO1	ensembl_havana	-0.072539455	0.158852696
ENSG00000160224	AIRE	ensembl_havana	-0.073427405	0.4161812
ENSG00000153234	NR4A2	ensembl_havana	-0.073489622	0.129300582
ENSG00000181924	COA4	ensembl_havana	-0.073623111	-0.462433266
ENSG00000185432	METTL7A	ensembl_havana	-0.073668025	-0.026481846
ENSG00000156030	MIDEAS	ensembl_havana	-0.074414823	0.104897681
ENSG00000275993	SIK1B	ensembl_havana	-0.076089996	-0.155174399
ENSG00000134802	SLC43A3	ensembl_havana	-0.076226248	0.168159067
ENSG00000130748	TMEM160	ensembl_havana	-0.077356034	0.046357254
ENSG00000175606	TMEM70	ensembl_havana	-0.077839725	-0.017646447
ENSG00000112972	HMGCS1	ensembl_havana	-0.079053111	-0.229675157
ENSG00000187514	PTMA	ensembl_havana	-0.079331123	0.196772324
ENSG00000145569	OTULINL	ensembl_havana	-0.079806365	0.009125227
ENSG00000284701	TMEM247	ensembl_havana	-0.081072574	0.27874942
ENSG00000104907	TRMT1	ensembl_havana	-0.081079094	0.02114991
ENSG00000134107	BHLHE40	ensembl_havana	-0.081305688	-0.074422128
ENSG00000236882	LINC01554	ensembl_havana	-0.081386201	-0.159027098
ENSG00000160691	SHC1	ensembl_havana	-0.081535547	0.210365354
ENSG00000089157	RPLP0	ensembl_havana	-0.081700663	-0.270367478
ENSG00000005022	SLC25A5	ensembl_havana	-0.081736014	0.34711658
ENSG00000158470	B4GALT5	ensembl_havana	-0.082154233	-0.186088223
ENSG00000008323	PLEKHG6	ensembl_havana	-0.082756457	0.148241891
ENSG00000174917	MICOS13	ensembl_havana	-0.083424323	-0.100580821
ENSG00000183508	TENT5C	ensembl_havana	-0.084731153	0.128287139
ENSG00000213920	MDP1	ensembl_havana	-0.085467095	0.612196762
ENSG00000166920	C15orf48	ensembl_havana	-0.085796664	0.185050177
ENSG00000069702	TGFBR3	ensembl_havana	-0.086151412	-0.112270132
ENSG00000196465	MYL6B	ensembl_havana	-0.086523673	0.099402588
ENSG00000111678	C12orf57	ensembl_havana	-0.086704785	0.095772224
ENSG00000131469	RPL27	ensembl_havana	-0.08728694	-0.005767859
ENSG00000100445	SDR39U1	ensembl_havana	-0.087758126	0.253538989
ENSG00000126458	RRAS	ensembl_havana	-0.088075461	-0.12653399
ENSG00000169045	HNRNPH1	ensembl_havana	-0.088172252	0.085482178
ENSG00000237243	CREB3L2-AS1	ensembl_havana	-0.088303456	0.056707672
ENSG00000169085	VXN	ensembl_havana	-0.088324065	-0.114214684
ENSG00000171631	P2RY6	ensembl_havana	-0.089646131	-0.01062148
ENSG00000109079	TNFAIP1	ensembl_havana	-0.09024555	0.06892462
ENSG00000065308	TRAM2	ensembl_havana	-0.090322509	0.069757816
ENSG00000254827	SLC22A18AS	ensembl_havana	-0.090401854	0.25899911
ENSG00000110011	DNAJC4	ensembl_havana	-0.090863618	0.640842236
ENSG00000170442	KRT86	ensembl_havana	-0.091271356	0.013049513
ENSG00000267796	LIN37	ensembl_havana	-0.091731941	0.289744584
ENSG00000135486	HNRNPA1	ensembl_havana	-0.092090627	-0.007035509
ENSG00000139832	RAB20	ensembl_havana	-0.092309231	-0.255795775
ENSG00000085063	CD59	ensembl_havana	-0.092448331	-0.066240132
ENSG00000167552	TUBA1A	ensembl_havana	-0.093263592	0.324853423
ENSG00000174738	NR1D2	ensembl_havana	-0.094497708	-0.06491855
ENSG00000115289	PCGF1	ensembl_havana	-0.094649846	0.010924457
ENSG00000185022	MAFF	ensembl_havana	-0.094831199	0.125079424
ENSG00000133316	WDR74	ensembl_havana	-0.094963618	-0.154346103
ENSG00000108518	PFN1	ensembl_havana	-0.095337153	-0.043455009
ENSG00000122873	CISD1	ensembl_havana	-0.095368514	0.148956348
ENSG00000136950	ARPC5L	ensembl_havana	-0.095785076	0.176786665
ENSG00000168264	IRF2BP2	ensembl_havana	-0.096087705	-0.215720321
ENSG00000143319	ISG20L2	ensembl_havana	-0.096565714	0.528762395
ENSG00000138271	GPR87	ensembl_havana	-0.098156225	-0.074581659
ENSG00000111676	ATN1	ensembl_havana	-0.098401517	0.024641462
ENSG00000135404	CD63	ensembl_havana	-0.098459671	0.072253539
ENSG00000204315	FKBPL	ensembl_havana	-0.098490815	0.327264399
ENSG00000116161	CACYBP	ensembl_havana	-0.098550594	-0.288726389
ENSG00000165655	ZNF503	ensembl_havana	-0.099735075	0.882697829
ENSG00000186834	HEXIM1	ensembl_havana	-0.099852768	0.176973404
ENSG00000182325	FBXL6	ensembl_havana	-0.100575994	0.329156327
ENSG00000142686	C1orf216	ensembl_havana	-0.100729968	0.514374098
ENSG00000125945	ZNF436	ensembl_havana	-0.10153757	-0.050377337
ENSG00000179604	CDC42EP4	ensembl_havana	-0.101552555	-0.130552242
ENSG00000123364	HOXC13	ensembl_havana	-0.101684241	-0.128797641
ENSG00000181577	C6orf223	ensembl_havana	-0.101822299	0.194753399
ENSG00000132781	MUTYH	ensembl_havana	-0.101859941	0.248177419
ENSG00000106153	CHCHD2	ensembl_havana	-0.102737999	-0.112642924
ENSG00000171940	ZNF217	ensembl_havana	-0.102956985	-0.053869689
ENSG00000213588	ZBTB9	ensembl_havana	-0.103143973	0.261181899
ENSG00000106004	HOXA5	ensembl_havana	-0.103377778	0.287039811
ENSG00000126456	IRF3	ensembl_havana	-0.103722448	0.276439819
ENSG00000112081	SRSF3	ensembl_havana	-0.103907191	-0.042302637
ENSG00000148482	SLC39A12	ensembl_havana	-0.105534781	-0.235004534
ENSG00000123815	COQ8B	ensembl_havana	-0.106772912	-0.073632924
ENSG00000143314	MRPL24	ensembl_havana	-0.107298768	0.301761835
ENSG00000171314	PGAM1	ensembl_havana	-0.107638983	-0.262594804
ENSG00000171202	TMEM126A	ensembl_havana	-0.107673257	-0.067163355
ENSG00000076662	ICAM3	ensembl_havana	-0.107760188	-0.002735914
ENSG00000153487	ING1	ensembl_havana	-0.108056365	0.020221307
ENSG00000105518	TMEM205	ensembl_havana	-0.108074024	-0.002428015
ENSG00000247626	MARS2	ensembl_havana	-0.108087768	0.438565102
ENSG00000123268	ATF1	ensembl_havana	-0.109330921	-0.234397571
ENSG00000133056	PIK3C2B	ensembl_havana	-0.109336768	-0.007303416
ENSG00000003137	CYP26B1	ensembl_havana	-0.109426716	0.132320944
ENSG00000125730	C3	ensembl_havana	-0.109703982	-0.070101654
ENSG00000150347	ARID5B	ensembl_havana	-0.110436747	-0.285005402
ENSG00000155287	SLC25A28	ensembl_havana	-0.112247692	0.041108715
ENSG00000203724	C1orf53	ensembl_havana	-0.112581597	-0.136901166
ENSG00000102554	KLF5	ensembl_havana	-0.112644016	0.050786012
ENSG00000172809	RPL38	ensembl_havana	-0.112937332	0.078158349
ENSG00000166483	WEE1	ensembl_havana	-0.113234426	-0.034544847
ENSG00000244462	RBM12	ensembl_havana	-0.113450531	-0.482097176
ENSG00000205542	TMSB4X	ensembl_havana	-0.113466493	0.249286436
ENSG00000214309	MBLAC1	ensembl_havana	-0.113613063	0.02436246
ENSG00000170421	KRT8	ensembl_havana	-0.116709704	0.060004433
ENSG00000142871	CCN1	ensembl_havana	-0.117056677	-0.067058954
ENSG00000133466	C1QTNF6	ensembl_havana	-0.11722916	-0.222166995
ENSG00000113456	RAD1	ensembl_havana	-0.117272656	-0.389110154
ENSG00000242265	PEG10	ensembl_havana	-0.118808122	0.089469191
ENSG00000145860	RNF145	ensembl_havana	-0.118832996	-0.233085601
ENSG00000108819	PPP1R9B	ensembl_havana	-0.119166343	-0.020397845
ENSG00000130731	METTL26	ensembl_havana	-0.119509452	0.29991212
ENSG00000113369	ARRDC3	ensembl_havana	-0.120417946	-0.339571556
ENSG00000166823	MESP1	ensembl_havana	-0.120869396	0.148506785
ENSG00000155368	DBI	ensembl_havana	-0.121303078	-0.107634313
ENSG00000129055	ANAPC13	ensembl_havana	-0.121687917	0.156599256
ENSG00000143224	PPOX	ensembl_havana	-0.122930693	-0.067058548
ENSG00000113389	NPR3	ensembl_havana	-0.123156363	0.005398279
ENSG00000164237	CMBL	ensembl_havana	-0.123383531	-0.121239925
ENSG00000164405	UQCRQ	ensembl_havana	-0.123589148	0.210533642
ENSG00000259642	ST20-AS1	ensembl_havana	-0.124487685	0.143737185
ENSG00000198721	ECI2	ensembl_havana	-0.124676666	-0.384420945
ENSG00000188725	SMIM15	ensembl_havana	-0.125028203	0.222119871
ENSG00000112245	PTP4A1	ensembl_havana	-0.125574338	-0.324940495
ENSG00000125657	TNFSF9	ensembl_havana	-0.126598796	-0.043609223
ENSG00000224032	EPB41L4A-AS1	ensembl_havana	-0.126942214	0.022045911
ENSG00000154734	ADAMTS1	ensembl_havana	-0.127285943	0.220049383
ENSG00000204682	MIR1915HG	ensembl_havana	-0.12773409	0.0162851
ENSG00000165175	MID1IP1	ensembl_havana	-0.128297959	0.050707005
ENSG00000005238	FAM214B	ensembl_havana	-0.129385603	0.161488617
ENSG00000108946	PRKAR1A	ensembl_havana	-0.12999787	-0.199015298
ENSG00000111319	SCNN1A	ensembl_havana	-0.130176551	-0.16728701
ENSG00000164951	PDP1	ensembl_havana	-0.130703889	0.004883028
ENSG00000241127	YAE1	ensembl_havana	-0.131365766	-0.30705862
ENSG00000115257	PCSK4	ensembl_havana	-0.132497349	0.55866145
ENSG00000105755	ETHE1	ensembl_havana	-0.134009708	-0.06472174
ENSG00000205155	PSENEN	ensembl_havana	-0.135653621	0.253957813
ENSG00000174996	KLC2	ensembl_havana	-0.13576841	0.018172915
ENSG00000167645	YIF1B	ensembl_havana	-0.135769182	-0.042150219
ENSG00000241343	RPL36A	ensembl_havana	-0.136673912	-0.038030913
ENSG00000174748	RPL15	ensembl_havana	-0.139806631	-0.142073984
ENSG00000143947	RPS27A	ensembl_havana	-0.140216032	-0.168032975
ENSG00000163435	ELF3	ensembl_havana	-0.140979472	0.189901936
ENSG00000131435	PDLIM4	ensembl_havana	-0.14168751	0.112734011
ENSG00000128245	YWHAH	ensembl_havana	-0.142288572	0.327671752
ENSG00000087086	FTL	ensembl_havana	-0.143833779	0.119046034
ENSG00000159176	CSRP1	ensembl_havana	-0.144822068	0.08866092
ENSG00000123374	CDK2	ensembl_havana	-0.144941531	-0.016345427
ENSG00000180592	SKIDA1	ensembl_havana	-0.144993432	-0.136729662
ENSG00000069011	PITX1	ensembl_havana	-0.144994791	0.160094165
ENSG00000168209	DDIT4	ensembl_havana	-0.14643447	0.094713999
ENSG00000065911	MTHFD2	ensembl_havana	-0.146561018	-0.143511532
ENSG00000086062	B4GALT1	ensembl_havana	-0.14692233	-0.082874805
ENSG00000197375	SLC22A5	ensembl_havana	-0.147079678	-0.070935196
ENSG00000141522	ARHGDIA	ensembl_havana	-0.147502466	-0.157255671
ENSG00000124688	MAD2L1BP	ensembl_havana	-0.147917072	-0.038922136
ENSG00000106336	FBXO24	ensembl_havana	-0.148865951	0.049738813
ENSG00000152611	CAPSL	ensembl_havana	-0.150235131	-0.012864514
ENSG00000162616	DNAJB4	ensembl_havana	-0.15077649	-0.218952884
ENSG00000050405	LIMA1	ensembl_havana	-0.15079387	-0.212647413
ENSG00000112941	TENT4A	ensembl_havana	-0.151184055	0.081870231
ENSG00000160714	UBE2Q1	ensembl_havana	-0.151357483	0.084185862
ENSG00000076604	TRAF4	ensembl_havana	-0.1513686	0.182619724
ENSG00000166333	ILK	ensembl_havana	-0.151475807	0.051407019
ENSG00000121966	CXCR4	ensembl_havana	-0.151963997	0.240304466
ENSG00000173085	COQ2	ensembl_havana	-0.152260515	0.040531709
ENSG00000117472	TSPAN1	ensembl_havana	-0.152938532	0.076049462
ENSG00000104901	DKKL1	ensembl_havana	-0.154456768	-0.106588416
ENSG00000111321	LTBR	ensembl_havana	-0.154741305	-0.028093814
ENSG00000150628	SPATA4	ensembl_havana	-0.156001602	-0.20356951
ENSG00000273802	H2BC8	ensembl_havana	-0.156827957	-0.267392221
ENSG00000159884	CCDC107	ensembl_havana	-0.157768413	0.076389509
ENSG00000168333	PPDPFL	ensembl_havana	-0.158164683	-0.117240317
ENSG00000171246	NPTX1	ensembl_havana	-0.158322312	0.40136831
ENSG00000136997	MYC	ensembl_havana	-0.158440951	0.108383925
ENSG00000167895	TMC8	ensembl_havana	-0.159170394	0.143833023
ENSG00000158615	PPP1R15B	ensembl_havana	-0.159932177	0.109158767
ENSG00000204592	HLA-E	ensembl_havana	-0.161078796	-0.362136389
ENSG00000161016	RPL8	ensembl_havana	-0.161242166	0.0608601
ENSG00000059804	SLC2A3	ensembl_havana	-0.161375955	-0.065145424
ENSG00000165030	NFIL3	ensembl_havana	-0.162240101	-0.174775627
ENSG00000124107	SLPI	ensembl_havana	-0.165852183	0.11314001
ENSG00000179674	ARL14	ensembl_havana	-0.167062219	-0.054084439
ENSG00000123975	CKS2	ensembl_havana	-0.167666877	-0.496986333
ENSG00000168710	AHCYL1	ensembl_havana	-0.167780194	-0.089624681
ENSG00000203804	ADAMTSL4-AS1	ensembl_havana	-0.16819776	-0.136688693
ENSG00000156976	EIF4A2	ensembl_havana	-0.168326131	-0.015663367
ENSG00000113594	LIFR	ensembl_havana	-0.169484302	-0.10680151
ENSG00000278588	H2BC10	ensembl_havana	-0.173711187	0.421755324
ENSG00000169252	ADRB2	ensembl_havana	-0.174996139	-0.072430884
ENSG00000221963	APOL6	ensembl_havana	-0.177855533	-0.060235795
ENSG00000178896	EXOSC4	ensembl_havana	-0.17821462	0.131120759
ENSG00000100311	PDGFB	ensembl_havana	-0.179175835	0.127433232
ENSG00000166821	PEX11A	ensembl_havana	-0.182992512	-0.292559999
ENSG00000132570	PCBD2	ensembl_havana	-0.183839617	-0.084896163
ENSG00000240065	PSMB9	ensembl_havana	-0.18487522	-0.115007175
ENSG00000061273	HDAC7	ensembl_havana	-0.186205906	0.133269424
ENSG00000204316	MRPL38	ensembl_havana	-0.187899602	-0.08118361
ENSG00000143198	MGST3	ensembl_havana	-0.189114682	0.111842527
ENSG00000141574	SECTM1	ensembl_havana	-0.190587334	-0.041570302
ENSG00000160818	GPATCH4	ensembl_havana	-0.191414011	-0.083697111
ENSG00000231500	RPS18	ensembl_havana	-0.19322466	-0.133041066
ENSG00000181264	TLCD5	ensembl_havana	-0.194045273	-0.365997174
ENSG00000148303	RPL7A	ensembl_havana	-0.194520695	0.415669879
ENSG00000126226	PCID2	ensembl_havana	-0.194687812	-0.163882761
ENSG00000138061	CYP1B1	ensembl_havana	-0.19555921	0.010959467
ENSG00000111276	CDKN1B	ensembl_havana	-0.195824093	-0.105946548
ENSG00000158516	CPA2	ensembl_havana	-0.198213481	-0.183545653
ENSG00000187051	RPS19BP1	ensembl_havana	-0.198325404	0.071008193
ENSG00000177000	MTHFR	ensembl_havana	-0.199226579	-0.358808288
ENSG00000126453	BCL2L12	ensembl_havana	-0.200435209	-0.040795895
ENSG00000224877	NDUFAF8	ensembl_havana	-0.201265375	0.031920491
ENSG00000143321	HDGF	ensembl_havana	-0.202258867	0.071668679
ENSG00000126246	IGFLR1	ensembl_havana	-0.202291427	-0.154867012
ENSG00000003056	M6PR	ensembl_havana	-0.202936898	-0.276869099
ENSG00000204822	MRPL53	ensembl_havana	-0.203169136	0.486895998
ENSG00000135441	BLOC1S1	ensembl_havana	-0.203308284	-0.038649329
ENSG00000134222	PSRC1	ensembl_havana	-0.203433581	-0.003720024
ENSG00000134262	AP4B1	ensembl_havana	-0.204160906	0.56211642
ENSG00000175592	FOSL1	ensembl_havana	-0.204621102	-0.109051918
ENSG00000111266	DUSP16	ensembl_havana	-0.205656302	-0.014921349
ENSG00000214415	GNAT3	ensembl_havana	-0.210943953	-0.228291301
ENSG00000114942	EEF1B2	ensembl_havana	-0.211071862	-0.000141163
ENSG00000165502	RPL36AL	ensembl_havana	-0.211101921	-0.147514384
ENSG00000115274	INO80B	ensembl_havana	-0.212372122	0.023330272
ENSG00000177519	RPRM	ensembl_havana	-0.213308742	-0.047302234
ENSG00000135211	TMEM60	ensembl_havana	-0.21493525	0.050648372
ENSG00000254772	EEF1G	ensembl_havana	-0.21563319	-0.332242742
ENSG00000170581	STAT2	ensembl_havana	-0.217472879	-0.015741356
ENSG00000213699	SLC35F6	ensembl_havana	-0.217476897	-0.030862127
ENSG00000265972	TXNIP	ensembl_havana	-0.218010608	-0.470618665
ENSG00000205220	PSMB10	ensembl_havana	-0.220271643	0.162675204
ENSG00000067182	TNFRSF1A	ensembl_havana	-0.220608646	-0.221219155
ENSG00000008324	SS18L2	ensembl_havana	-0.221329706	-0.204767058
ENSG00000182180	MRPS16	ensembl_havana	-0.221472643	0.224315744
ENSG00000203667	COX20	ensembl_havana	-0.224032327	-0.066361642
ENSG00000100911	PSME2	ensembl_havana	-0.225531803	-0.22586626
ENSG00000188313	PLSCR1	ensembl_havana	-0.227717991	-0.46603003
ENSG00000175063	UBE2C	ensembl_havana	-0.227845084	-0.56651124
ENSG00000140416	TPM1	ensembl_havana	-0.228018039	-0.115514423
ENSG00000128590	DNAJB9	ensembl_havana	-0.22927187	-0.027870552
ENSG00000015285	WAS	ensembl_havana	-0.230057321	-0.079573063
ENSG00000125445	MRPS7	ensembl_havana	-0.230384883	0.335596382
ENSG00000126583	PRKCG	ensembl_havana	-0.230568562	0.034710436
ENSG00000039560	RAI14	ensembl_havana	-0.230822201	-0.16431412
ENSG00000185608	MRPL40	ensembl_havana	-0.23092886	0.07165703
ENSG00000147571	CRH	ensembl_havana	-0.231014715	0.419278565
ENSG00000107968	MAP3K8	ensembl_havana	-0.233386219	-0.232677367
ENSG00000176896	TCEANC	ensembl_havana	-0.233693069	0.064740864
ENSG00000168955	TM4SF20	ensembl_havana	-0.234477791	0.059271194
ENSG00000256045	MTRNR2L10	ensembl_havana	-0.234577989	-0.531097697
ENSG00000151093	OXSM	ensembl_havana	-0.236291605	0.039829371
ENSG00000255823	MTRNR2L8	ensembl_havana	-0.237148777	-0.169160526
ENSG00000148444	COMMD3	ensembl_havana	-0.242707124	-0.182225068
ENSG00000163584	RPL22L1	ensembl_havana	-0.24299471	-0.140277768
ENSG00000148175	STOM	ensembl_havana	-0.243093426	-0.269900635
ENSG00000243678	NME2	ensembl_havana	-0.243796395	0.078522851
ENSG00000155324	GRAMD2B	ensembl_havana	-0.246747553	-0.308313641
ENSG00000176236	RPP38-DT	ensembl_havana	-0.247107978	0.349816427
ENSG00000043355	ZIC2	ensembl_havana	-0.250119811	-0.233083118
ENSG00000138347	MYPN	ensembl_havana	-0.251620784	-0.321677091
ENSG00000183401	CCDC159	ensembl_havana	-0.251633166	0.070329427
ENSG00000233927	RPS28	ensembl_havana	-0.252096998	0.129388494
ENSG00000156587	UBE2L6	ensembl_havana	-0.253660135	-0.424567181
ENSG00000177721	ANXA2R	ensembl_havana	-0.255513357	-0.253819341
ENSG00000113916	BCL6	ensembl_havana	-0.255682364	-0.485693236
ENSG00000269028	MTRNR2L12	ensembl_havana	-0.257242596	-0.122367925
ENSG00000182224	CYB5D1	ensembl_havana	-0.260658013	0.383007686
ENSG00000140577	CRTC3	ensembl_havana	-0.26094571	-0.19863077
ENSG00000123395	ATG101	ensembl_havana	-0.261781143	0.474421734
ENSG00000109047	RCVRN	ensembl_havana	-0.263278409	-0.450602951
ENSG00000122026	RPL21	ensembl_havana	-0.265331141	-0.495855569
ENSG00000111639	MRPL51	ensembl_havana	-0.265960513	-0.050196231
ENSG00000100219	XBP1	ensembl_havana	-0.266550588	-0.249101326
ENSG00000126461	SCAF1	ensembl_havana	-0.266713748	0.307440464
ENSG00000182983	ZNF662	ensembl_havana	-0.266715102	-0.057585118
ENSG00000144355	DLX1	ensembl_havana	-0.267421871	0.205894787
ENSG00000143384	MCL1	ensembl_havana	-0.267550782	-0.033748765
ENSG00000110876	SELPLG	ensembl_havana	-0.268201966	-0.081819231
ENSG00000125347	IRF1	ensembl_havana	-0.268634029	-0.157141562
ENSG00000168564	CDKN2AIP	ensembl_havana	-0.268696708	-0.297176189
ENSG00000129474	AJUBA	ensembl_havana	-0.270280736	0.30464998
ENSG00000165169	DYNLT3	ensembl_havana	-0.271857057	0.155345425
ENSG00000179010	MRFAP1	ensembl_havana	-0.273924315	0.157793857
ENSG00000278705	H4C2	ensembl_havana	-0.274855834	0.266446244
ENSG00000123562	MORF4L2	ensembl_havana	-0.275146392	-0.006586756
ENSG00000166741	NNMT	ensembl_havana	-0.276498856	-0.361475289
ENSG00000112599	GUCA1B	ensembl_havana	-0.276850497	-0.002723243
ENSG00000256618	MTRNR2L1	ensembl_havana	-0.278784178	-0.041097527
ENSG00000160752	FDPS	ensembl_havana	-0.278791544	-0.056456394
ENSG00000214087	ARL16	ensembl_havana	-0.279622534	-0.156470845
ENSG00000150593	PDCD4	ensembl_havana	-0.280156187	-0.342053275
ENSG00000161970	RPL26	ensembl_havana	-0.28274385	-0.329095201
ENSG00000138496	PARP9	ensembl_havana	-0.286426459	-0.0300151
ENSG00000105281	SLC1A5	ensembl_havana	-0.287672321	0.083200012
ENSG00000108679	LGALS3BP	ensembl_havana	-0.288030461	-0.155274098
ENSG00000074800	ENO1	ensembl_havana	-0.290464948	0.077327201
ENSG00000179091	CYC1	ensembl_havana	-0.290600601	0.159416885
ENSG00000215784	FAM72D	ensembl_havana	-0.300085827	-0.113112359
ENSG00000103502	CDIPT	ensembl_havana	-0.300417757	-0.154386442
ENSG00000142541	RPL13A	ensembl_havana	-0.300589803	0.232883869
ENSG00000182326	C1S	ensembl_havana	-0.300782837	-0.122794104
ENSG00000237765	FAM200B	ensembl_havana	-0.303158387	-0.06615545
ENSG00000101166	PRELID3B	ensembl_havana	-0.303620973	-0.097665204
ENSG00000167644	C19orf33	ensembl_havana	-0.304425691	-0.02460735
ENSG00000137834	SMAD6	ensembl_havana	-0.305277486	0.115978154
ENSG00000006194	ZNF263	ensembl_havana	-0.306884213	-0.079772205
ENSG00000173391	OLR1	ensembl_havana	-0.308171832	-0.459199527
ENSG00000188060	RAB42	ensembl_havana	-0.311330913	-0.136759081
ENSG00000034510	TMSB10	ensembl_havana	-0.313552012	0.284195209
ENSG00000126953	TIMM8A	ensembl_havana	-0.314199965	-0.092079762
ENSG00000126457	PRMT1	ensembl_havana	-0.315558978	-0.028099958
ENSG00000198959	TGM2	ensembl_havana	-0.316820204	-0.05686545
ENSG00000123349	PFDN5	ensembl_havana	-0.32145333	0.253472352
ENSG00000188493	C19orf54	ensembl_havana	-0.322098241	-0.177229353
ENSG00000180596	H2BC4	ensembl_havana	-0.323250311	-0.055501779
ENSG00000008516	MMP25	ensembl_havana	-0.324331349	-0.030082447
ENSG00000169714	CNBP	ensembl_havana	-0.329197195	-0.233544182
ENSG00000274997	H2AC12	ensembl_havana	-0.332044102	0.452303323
ENSG00000125148	MT2A	ensembl_havana	-0.332382632	0.02555561
ENSG00000139636	LMBR1L	ensembl_havana	-0.333443287	-0.140931827
ENSG00000276966	H4C5	ensembl_havana	-0.335270276	0.477884603
ENSG00000171858	RPS21	ensembl_havana	-0.335481037	0.239401017
ENSG00000090339	ICAM1	ensembl_havana	-0.337799123	0.163463466
ENSG00000184785	SMIM10	ensembl_havana	-0.338962418	0.305440274
ENSG00000069399	BCL3	ensembl_havana	-0.338988579	-0.269829582
ENSG00000108950	FAM20A	ensembl_havana	-0.341218723	-0.335493618
ENSG00000250298	GIMD1	ensembl_havana	-0.343968043	-0.451300072
ENSG00000163660	CCNL1	ensembl_havana	-0.345051029	-0.091513317
ENSG00000165685	TMEM52B	ensembl_havana	-0.348948422	-0.245535125
ENSG00000100897	DCAF11	ensembl_havana	-0.351091812	0.330268615
ENSG00000118181	RPS25	ensembl_havana	-0.351538681	-0.339866628
ENSG00000175334	BANF1	ensembl_havana	-0.35839256	0.397087013
ENSG00000225077	LINC00337	ensembl_havana	-0.360535522	-0.001828678
ENSG00000163840	DTX3L	ensembl_havana	-0.363073592	-0.017708768
ENSG00000063322	MED29	ensembl_havana	-0.366832859	-0.028693418
ENSG00000100908	EMC9	ensembl_havana	-0.369533288	0.084449748
ENSG00000163463	KRTCAP2	ensembl_havana	-0.37112825	0.150827993
ENSG00000062716	VMP1	ensembl_havana	-0.373277034	-0.482544784
ENSG00000141349	G6PC3	ensembl_havana	-0.377962583	-0.076424052
ENSG00000184162	NR2C2AP	ensembl_havana	-0.389681189	0.316850077
ENSG00000142534	RPS11	ensembl_havana	-0.39201148	0.146863003
ENSG00000132773	TOE1	ensembl_havana	-0.392060511	0.22353235
ENSG00000135482	ZC3H10	ensembl_havana	-0.416354357	-0.171752623
ENSG00000198918	RPL39	ensembl_havana	-0.420314338	-0.105560574
ENSG00000177494	ZBED2	ensembl_havana	-0.424872273	-0.059493771
ENSG00000108298	RPL19	ensembl_havana	-0.437813986	0.388052673
ENSG00000062582	MRPS24	ensembl_havana	-0.446522548	-0.154535784
ENSG00000187713	TMEM203	ensembl_havana	-0.44700215	-0.026186464
ENSG00000172586	CHCHD1	ensembl_havana	-0.45495954	0.242946348
ENSG00000133805	AMPD3	ensembl_havana	-0.4549711	-0.301557503
ENSG00000162244	RPL29	ensembl_havana	-0.45804549	0.338101802
ENSG00000177954	RPS27	ensembl_havana	-0.460342417	-0.255591476
ENSG00000139112	GABARAPL1	ensembl_havana	-0.462241715	-0.428781873
ENSG00000167985	SDHAF2	ensembl_havana	-0.483500417	-0.203852895
ENSG00000175336	APOF	ensembl_havana	-0.50121348	-0.3805456
ENSG00000182196	ARL6IP4	ensembl_havana	-0.508135068	0.317618299
ENSG00000139178	C1RL	ensembl_havana	-0.525947845	0.091957263
ENSG00000023909	GCLM	ensembl_havana	-0.529000387	-0.054785049
ENSG00000176907	TCIM	ensembl_havana	-0.529815027	-0.55842381
ENSG00000111775	COX6A1	ensembl_havana	-0.529979485	0.069850949
ENSG00000197536	IRF1-AS1	ensembl_havana	-0.530559141	-0.07561303
ENSG00000188396	DYNLT4	ensembl_havana	-0.536127941	0.648736319
ENSG00000221883	ARIH2OS	ensembl_havana	-0.544273177	0.221571425
ENSG00000162191	UBXN1	ensembl_havana	-0.546913401	0.009143152
ENSG00000130204	TOMM40	ensembl_havana	-0.569173101	-0.141140576
ENSG00000168894	RNF181	ensembl_havana	-0.597484094	-0.116215415
ENSG00000197921	HES5	ensembl_havana	-0.59755012	-0.323608657
ENSG00000124659	TBCC	ensembl_havana	-0.648998425	0.066223779
ENSG00000086544	ITPKC	ensembl_havana	-0.654053611	0.015277084
ENSG00000108691	CCL2	ensembl_havana	-0.682591055	-0.673086499
ENSG00000185880	TRIM69	ensembl_havana	-0.744723064	0.131265056
ENSG00000237568	havana	lncRNA	1.548482513	0.35636658
ENSG00000237613	FAM138A	havana	1.432456571	0.61679862
ENSG00000227351	NANOGP6	havana	1.284939693	0.835255168
ENSG00000254675	havana	lncRNA	1.215544573	0.394431898
ENSG00000289486	havana_tagene	lncRNA	1.212692596	0.460183446
ENSG00000271480	MTND3P19	havana	1.191637815	0.535874179
ENSG00000288772	havana_tagene	lncRNA	1.173462212	-0.237520968
ENSG00000283967	TAF11L8	havana	1.16230986	-0.044761767
ENSG00000240925	RPS20P31	havana	1.135575625	-0.237388445
ENSG00000273363	havana	lncRNA	1.133273543	0.261644682
ENSG00000254508	FBXO3-DT	havana	1.112571051	0.690667773
ENSG00000278238	havana	lncRNA	1.107306106	0.241392628
ENSG00000238111	RPS13P4	havana	1.096204248	0.6734942
ENSG00000231064	THBS3-AS1	havana	1.051549746	0.985117445
ENSG00000260107	havana	lncRNA	1.018538325	0.118471456
ENSG00000260304	havana	lncRNA	0.997466899	1.565026737
ENSG00000278146	havana	lncRNA	0.996257165	-0.109610113
ENSG00000181201	H2BU2P	havana	0.977396959	0.133700227
ENSG00000273481	havana	lncRNA	0.975174456	0.293985725
ENSG00000250282	havana	lncRNA	0.971509396	0.067466067
ENSG00000289213	havana_tagene	lncRNA	0.959684122	0.040641281
ENSG00000230555	LINC02916	havana	0.956773889	0.064712393
ENSG00000259409	BMF-AS1	havana	0.954500879	0.311809463
ENSG00000227938	havana	lncRNA	0.948031326	0.045427555
ENSG00000289151	havana_tagene	lncRNA	0.947346406	-0.373056744
ENSG00000270638	havana	lncRNA	0.941415047	0.30498706
ENSG00000256034	havana	lncRNA	0.936124695	0.215216657
ENSG00000279873	LINC01126	havana	0.933269817	0.138743769
ENSG00000272711	HK2-DT	havana	0.926774232	-0.172482478
ENSG00000253603	CERNA3	havana	0.919211349	0.110118953
ENSG00000253838	havana	lncRNA	0.914214992	-0.162102478
ENSG00000289544	havana_tagene	lncRNA	0.89457193	-0.047759261
ENSG00000273413	havana	lncRNA	0.874599843	0.488411027
ENSG00000229048	DUTP1	havana	0.874281327	-0.491772827
ENSG00000288795	havana_tagene	lncRNA	0.87192906	-0.608918713
ENSG00000271788	havana	lncRNA	0.86676602	-0.035788059
ENSG00000250451	HOXC-AS1	havana	0.848098871	0.175775483
ENSG00000289055	havana_tagene	lncRNA	0.84226293	-0.200968691
ENSG00000254762	KLC2-AS2	havana	0.777555564	0.613626726
ENSG00000265342	havana	lncRNA	0.757559492	0.076605824
ENSG00000266955	havana	lncRNA	0.736470947	0.457298111
ENSG00000266970	SOCS3-DT	havana	0.729921947	0.648491229
ENSG00000288930	havana_tagene	lncRNA	0.728493921	-0.214639591
ENSG00000288957	havana_tagene	lncRNA	0.725335316	0.183143181
ENSG00000272057	ANKH-DT	havana	0.716502111	0.753716702
ENSG00000289245	havana_tagene	lncRNA	0.709922205	0.283828676
ENSG00000289339	havana_tagene	lncRNA	0.706250935	0.005562664
ENSG00000260944	FOXC2-AS1	havana	0.699976192	0.344528433
ENSG00000272023	AFF4-DT	havana	0.693102573	0.234241099
ENSG00000288926	havana_tagene	lncRNA	0.667799286	0.015172342
ENSG00000278916	CEP83-DT	havana	0.667772397	0.046297371
ENSG00000255153	TOLLIP-DT	havana	0.665680252	0.821080321
ENSG00000267309	ZNF566-AS1	havana	0.661134933	0.111449726
ENSG00000255517	DPP3-DT	havana	0.66020078	0.465413619
ENSG00000289246	havana_tagene	lncRNA	0.642414936	0.095645959
ENSG00000283689	havana	lncRNA	0.640489852	-0.097449022
ENSG00000249404	havana	lncRNA	0.626134832	0.923433067
ENSG00000273387	ensembl_havana	lncRNA	0.62598205	0.471189308
ENSG00000288012	havana_tagene	lncRNA	0.623684096	0.076172107
ENSG00000270487	havana	lncRNA	0.61849458	-0.808665053
ENSG00000288820	havana_tagene	lncRNA	0.612044237	0.43365246
ENSG00000261242	havana	lncRNA	0.607284101	0.094691711
ENSG00000289385	havana_tagene	lncRNA	0.607168695	0.70940102
ENSG00000289257	havana_tagene	lncRNA	0.605697099	0.210977002
ENSG00000256073	URB1-AS1	havana	0.604308775	-0.253426775
ENSG00000258283	havana	lncRNA	0.598785284	0.042323824
ENSG00000287296	havana_tagene	lncRNA	0.596902158	0.058318199
ENSG00000265666	RARA-AS1	havana	0.582124826	0.525278425
ENSG00000266469	havana	lncRNA	0.576600689	0.303635829
ENSG00000260148	CPNE2-DT	havana	0.576439221	-0.180664924
ENSG00000289222	havana_tagene	lncRNA	0.576299536	-0.168615606
ENSG00000260778	MIR3677HG	havana	0.576137429	0.478899586
ENSG00000288904	havana_tagene	lncRNA	0.574696708	-0.012894473
ENSG00000266919	hsa-mir-423	havana	0.571920625	-0.618963114
ENSG00000266919	hsa-mir-423	havana	0.571920625	-0.618963114
ENSG00000241357	havana	lncRNA	0.571218578	0.258704718
ENSG00000275457	havana	lncRNA	0.565796364	-0.361041407
ENSG00000276903	H2AC16	havana	0.564370208	0.928249714
ENSG00000270177	PPP2CA-DT	havana	0.56425141	0.587478344
ENSG00000272572	havana	lncRNA	0.563955072	0.870278637
ENSG00000284042	TAF11L6	havana	0.56189223	0.748099572
ENSG00000164845	FAM86FP	havana	0.559734215	0.614548018
ENSG00000289086	havana_tagene	lncRNA	0.559097386	0.593657403
ENSG00000258135	LINC02396	havana	0.558489643	0.274320835
ENSG00000227824	havana	lncRNA	0.557949404	-0.001569263
ENSG00000272366	havana	lncRNA	0.552476272	0.574214055
ENSG00000289500	havana_tagene	lncRNA	0.550133303	0.58954053
ENSG00000274238	havana	lncRNA	0.548997975	-0.283163416
ENSG00000289115	havana_tagene	lncRNA	0.548213302	0.636964527
ENSG00000224645	havana	lncRNA	0.544795597	0.257685635
ENSG00000270066	havana	lncRNA	0.543812508	-0.321889539
ENSG00000288704	havana	lncRNA	0.543195543	0.282524668
ENSG00000260681	havana	lncRNA	0.542118911	0.261997989
ENSG00000254554	ADM-DT	havana	0.538443526	0.284741331
ENSG00000272663	PPP1R21-DT	havana	0.538423548	0.165122384
ENSG00000288917	havana_tagene	lncRNA	0.535844429	0.357958611
ENSG00000288612	havana	lncRNA	0.532150212	-0.203750442
ENSG00000225880	LINC00115	havana	0.530125597	0.530470517
ENSG00000286994	havana_tagene	lncRNA	0.525620948	0.223823817
ENSG00000225533	PAWRP1	havana	0.5252408	0.156786373
ENSG00000270482	havana	lncRNA	0.519676453	0.004722563
ENSG00000263105	havana	lncRNA	0.51962261	-0.101339719
ENSG00000272172	havana	lncRNA	0.51845881	1.085013475
ENSG00000277453	havana	lncRNA	0.515436541	0.177724451
ENSG00000259826	CDK13-DT	havana	0.515293815	0.275447664
ENSG00000285018	havana	lncRNA	0.513926569	0.708354058
ENSG00000281358	RASSF1-AS1	havana	0.506746749	-0.055090452
ENSG00000249483	havana	lncRNA	0.506467923	0.126830418
ENSG00000284882	havana	lncRNA	0.498306815	0.253648284
ENSG00000283988	TAF11L9	havana	0.494760924	0.372153348
ENSG00000267898	havana	lncRNA	0.494478627	0.391412059
ENSG00000256747	havana	lncRNA	0.49174723	0.270112432
ENSG00000267073	havana	lncRNA	0.491572659	1.245086781
ENSG00000288963	havana_tagene	lncRNA	0.48993561	0.30885428
ENSG00000260233	ZNRD2-DT	havana	0.486338907	0.137359443
ENSG00000255647	havana	lncRNA	0.481856652	0.116886141
ENSG00000262202	havana	lncRNA	0.478560266	0.090857484
ENSG00000257038	ARHGEF17-AS1	havana	0.476186047	0.085971716
ENSG00000265100	havana	lncRNA	0.473751612	-0.187724129
ENSG00000271888	JARID2-DT	havana	0.473211674	0.06883792
ENSG00000226065	ZBTB45P2	havana	0.473027146	0.21109288
ENSG00000275484	havana	lncRNA	0.467364041	0.332612092
ENSG00000237436	CAMTA1-DT	havana	0.46620179	0.50293021
ENSG00000271918	havana	lncRNA	0.465450671	-0.08494326
ENSG00000286586	havana_tagene	lncRNA	0.465174021	0.469666517
ENSG00000289244	havana_tagene	lncRNA	0.464242942	0.24169855
ENSG00000215692	havana	lncRNA	0.461443545	0.16046172
ENSG00000261065	havana	lncRNA	0.458725516	-0.137206685
ENSG00000266677	havana	lncRNA	0.457143256	-0.265424907
ENSG00000227282	havana	lncRNA	0.455874351	0.690978565
ENSG00000102854	MSLN	havana	0.455714526	0.557045327
ENSG00000245849	RAD51-AS1	havana	0.455076054	-0.07869854
ENSG00000287710	havana_tagene	lncRNA	0.451089888	-0.186858114
ENSG00000198468	FLVCR1-DT	havana	0.448445941	0.198662811
ENSG00000285593	havana	lncRNA	0.447547079	0.418081028
ENSG00000260879	havana	lncRNA	0.441842779	-0.133431409
ENSG00000250192	havana	lncRNA	0.436095256	-0.076387712
ENSG00000262292	GRAPLDR	havana	0.430919008	-0.464693363
ENSG00000269139	havana	lncRNA	0.430028236	1.654892706
ENSG00000289407	havana_tagene	lncRNA	0.4297121	0.078696252
ENSG00000233483	EFCAB15P	havana	0.428108233	0.179460891
ENSG00000271746	havana	lncRNA	0.425082198	-0.233865801
ENSG00000271869	DCTN6-DT	havana	0.423586538	-0.391627159
ENSG00000284465	TAF11L7	havana	0.423136911	0.563192566
ENSG00000278156	TSC22D1-AS1	havana	0.420811637	0.391535136
ENSG00000286729	havana_tagene	lncRNA	0.419269899	0.01445622
ENSG00000234694	havana	lncRNA	0.418985814	0.407162078
ENSG00000232434	AJM1	havana	0.417540234	0.12372546
ENSG00000260526	AP1AR-DT	havana	0.416913855	-0.080073254
ENSG00000288999	havana_tagene	lncRNA	0.416159597	0.064566585
ENSG00000274213	havana	lncRNA	0.415502206	0.107038629
ENSG00000260063	havana	lncRNA	0.414062595	0.595714637
ENSG00000264940	SNORD3C	havana	0.411116646	-0.520506393
ENSG00000254224	UQCRB-AS1	havana	0.410737842	-0.136733316
ENSG00000269176	havana	lncRNA	0.410436408	1.287014869
ENSG00000228126	FALEC	havana	0.407928941	-0.159146776
ENSG00000277999	havana	lncRNA	0.406379822	-0.164628146
ENSG00000276122	havana	lncRNA	0.402673412	0.145872265
ENSG00000228506	havana	lncRNA	0.398954803	0.253811466
ENSG00000244184	havana	lncRNA	0.39823989	0.003271282
ENSG00000272716	SLC30A6-DT	havana	0.395118595	0.243270834
ENSG00000277459	havana	lncRNA	0.392515459	-0.014560739
ENSG00000289183	havana_tagene	lncRNA	0.391662045	0.429409382
ENSG00000272288	ILRUN-AS1	havana	0.389896907	0.352164074
ENSG00000261487	havana	lncRNA	0.389419795	0.29663934
ENSG00000266036	SLC9A3R1-AS1	havana	0.388800228	-0.20427608
ENSG00000289109	havana_tagene	lncRNA	0.383675906	-0.215982998
ENSG00000227959	havana	lncRNA	0.380017231	0.247594934
ENSG00000225595	LINC01623	havana	0.379319472	0.30518226
ENSG00000288045	havana_tagene	lncRNA	0.378602188	0.186138947
ENSG00000276110	havana	lncRNA	0.378150949	0.034941419
ENSG00000260496	ensembl_havana	lncRNA	0.377338417	0.217319577
ENSG00000258354	havana	lncRNA	0.374717337	-0.174462066
ENSG00000268093	havana	lncRNA	0.37358329	0.12454632
ENSG00000250734	havana	lncRNA	0.371403795	0.920136716
ENSG00000259605	havana	lncRNA	0.370567239	0.423834371
ENSG00000220785	MTMR9LP	havana	0.369891039	-0.05494763
ENSG00000288929	havana_tagene	lncRNA	0.368283173	-0.06176236
ENSG00000289345	havana_tagene	lncRNA	0.366792046	0.707612475
ENSG00000288642	CDR1	havana	0.365782891	0.222817403
ENSG00000289294	havana_tagene	lncRNA	0.360818164	-0.190536835
ENSG00000261898	havana	lncRNA	0.360282376	0.450894952
ENSG00000275162	havana	lncRNA	0.358366717	-0.282417622
ENSG00000241525	havana	lncRNA	0.357419017	0.031089542
ENSG00000235488	JARID2-AS1	havana	0.356974798	0.034095344
ENSG00000255254	HIGD1AP5	havana	0.351810583	2.013047002
ENSG00000270194	GOLGA4-AS1	havana	0.350209094	-0.370727194
ENSG00000288835	havana_tagene	lncRNA	0.34963769	0.086766073
ENSG00000287165	havana_tagene	lncRNA	0.34941256	1.128345458
ENSG00000229512	havana	lncRNA	0.347081187	0.096629302
ENSG00000264575	LINC00526	havana	0.346545931	0.3918539
ENSG00000262319	havana	lncRNA	0.338493791	-0.096717074
ENSG00000265458	NARF-AS2	havana	0.336799448	-0.091147431
ENSG00000261535	havana	lncRNA	0.336219261	-0.502709664
ENSG00000287961	havana_tagene	lncRNA	0.336068832	-0.557009855
ENSG00000257453	PHLDA1-AS1	havana	0.333530582	0.386643533
ENSG00000272801	havana	lncRNA	0.332717996	-0.112152536
ENSG00000267446	havana	lncRNA	0.331131494	0.292930318
ENSG00000278389	havana	lncRNA	0.328311291	-0.21403869
ENSG00000275936	havana	lncRNA	0.328069743	-0.197593821
ENSG00000275183	LENG9	havana	0.327389079	0.466076486
ENSG00000263370	havana	lncRNA	0.326030993	0.092471781
ENSG00000262624	havana	lncRNA	0.325918698	0.74710262
ENSG00000256955	havana	lncRNA	0.323979133	0.017129674
ENSG00000284954	havana	lncRNA	0.323145262	0.453063065
ENSG00000261188	TFIP11-DT	havana	0.318562028	0.993371159
ENSG00000289005	havana_tagene	lncRNA	0.317786961	-0.14911513
ENSG00000254236	havana	lncRNA	0.315171193	0.248442654
ENSG00000254542	NAV2-AS3	havana	0.314928417	0.549349164
ENSG00000261269	havana	lncRNA	0.314545652	0.327162268
ENSG00000284283	TAF11L4	havana	0.312249193	1.651691315
ENSG00000277182	havana	lncRNA	0.312242043	-0.285329104
ENSG00000270117	havana	lncRNA	0.310488413	0.096831137
ENSG00000287384	havana_tagene	lncRNA	0.310134692	-0.126840235
ENSG00000277383	havana	lncRNA	0.309894141	-0.270111043
ENSG00000258572	havana	lncRNA	0.308259627	0.380943403
ENSG00000281912	LINC01144	havana	0.30822483	0.494481197
ENSG00000286835	havana_tagene	lncRNA	0.30785373	-0.548773404
ENSG00000274751	havana	lncRNA	0.307844603	0.692430729
ENSG00000234608	MAPKAPK5-AS1	havana	0.305769042	-0.007813302
ENSG00000213599	SLX1A-SULT1A3	havana	0.305128833	0.316353971
ENSG00000289614	havana_tagene	lncRNA	0.303036616	0.747256441
ENSG00000237343	havana	lncRNA	0.302306104	0.150062988
ENSG00000229348	HYI-AS1	havana	0.301851103	0.330512687
ENSG00000260805	havana	lncRNA	0.300278013	0.435252105
ENSG00000236618	PITPNA-AS1	havana	0.298533293	0.017502361
ENSG00000268603	havana	lncRNA	0.297714452	-0.884494025
ENSG00000260441	havana	lncRNA	0.297698008	-0.023482893
ENSG00000275728	havana	lncRNA	0.295642643	0.838911074
ENSG00000260992	DOCK9-DT	havana	0.295225751	0.282807753
ENSG00000261573	havana	lncRNA	0.293895227	-0.237433791
ENSG00000270072	havana	lncRNA	0.292731357	0.205653292
ENSG00000289190	havana_tagene	lncRNA	0.289968568	0.111741291
ENSG00000233203	DHCR24-DT	havana	0.288201723	0.196795817
ENSG00000246640	PICART1	havana	0.285712994	0.253878916
ENSG00000261481	CARHSP1-DT	havana	0.28520711	1.137397114
ENSG00000188365	havana	lncRNA	0.283462715	0.06979169
ENSG00000273175	havana	lncRNA	0.281981587	0.331350583
ENSG00000287952	havana_tagene	lncRNA	0.281515775	-0.190612014
ENSG00000270362	HMGN3-AS1	havana	0.281282842	0.1459986
ENSG00000287513	havana_tagene	lncRNA	0.281017701	-0.061916995
ENSG00000235852	havana	lncRNA	0.279962681	0.089816095
ENSG00000288913	havana_tagene	lncRNA	0.276637141	-0.740062907
ENSG00000267414	SETBP1-DT	havana	0.274040075	0.049547963
ENSG00000261215	havana	lncRNA	0.273759973	0.234467897
ENSG00000260274	havana	lncRNA	0.272610264	-0.110292255
ENSG00000288761	havana_tagene	lncRNA	0.272228609	-0.340858759
ENSG00000260727	SLC7A5P1	havana	0.270646134	0.115336505
ENSG00000287781	havana_tagene	lncRNA	0.269714339	0.112353712
ENSG00000228013	IL6R-AS1	havana	0.26730745	0.169453795
ENSG00000256628	ZBTB11-AS1	havana	0.264748685	0.204162875
ENSG00000272948	havana	lncRNA	0.262236532	0.257264529
ENSG00000289147	havana_tagene	lncRNA	0.262212884	-0.100995215
ENSG00000229335	DANT1	havana	0.261677125	0.273916944
ENSG00000286011	havana	lncRNA	0.261399119	0.272513538
ENSG00000261071	havana	lncRNA	0.260285562	-0.21688523
ENSG00000254699	LINC02695	havana	0.260098574	-0.492801925
ENSG00000272853	SUV39H2-DT	havana	0.259843055	0.265468887
ENSG00000273261	havana	lncRNA	0.25704051	0.101195578
ENSG00000267395	DM1-AS	havana	0.256827744	0.387600053
ENSG00000229750	havana	lncRNA	0.254614222	0.219963489
ENSG00000257563	havana	lncRNA	0.253078644	0.20169507
ENSG00000287425	havana	lncRNA	0.251547237	0.93951696
ENSG00000275401	havana	lncRNA	0.251483472	-0.201329029
ENSG00000271969	havana	lncRNA	0.251292598	0.694870395
ENSG00000272892	havana	lncRNA	0.250654815	0.131940228
ENSG00000254166	CASC19	havana	0.24982813	-0.205392633
ENSG00000272046	havana	lncRNA	0.249729612	0.19015929
ENSG00000234134	havana	lncRNA	0.248557466	0.389886623
ENSG00000287670	havana_tagene	lncRNA	0.246448641	0.186850612
ENSG00000288878	havana_tagene	lncRNA	0.243486917	-0.389079405
ENSG00000260219	CD2BP2-DT	havana	0.242192899	0.143518168
ENSG00000248968	havana	lncRNA	0.241855931	0.342160396
ENSG00000260100	havana	lncRNA	0.241164004	0.232969951
ENSG00000238045	havana	lncRNA	0.240195268	0.108806178
ENSG00000245848	CEBPA	havana	0.238982548	0.364274467
ENSG00000265445	havana	lncRNA	0.238899963	0.086209881
ENSG00000272195	havana	lncRNA	0.238065331	0.141744006
ENSG00000289153	havana_tagene	lncRNA	0.237624688	-0.200807386
ENSG00000289312	havana_tagene	lncRNA	0.236180672	0.248216323
ENSG00000289221	havana_tagene	lncRNA	0.236057134	0.545224856
ENSG00000224977	LINC02776	havana	0.23585972	-0.333964232
ENSG00000248050	havana	lncRNA	0.234810262	0.233936251
ENSG00000268564	ILVBL-AS1	havana	0.233855304	0.167953713
ENSG00000224066	havana	lncRNA	0.230536323	-0.407620748
ENSG00000253513	SQLE-DT	havana	0.230297648	0.650375916
ENSG00000258940	MIA2-AS1	havana	0.229106009	-0.618930997
ENSG00000287875	havana_tagene	lncRNA	0.224947379	-0.185465552
ENSG00000261504	LINC01686	havana	0.224935306	0.393287363
ENSG00000179428	IL6-AS1	havana	0.224751901	0.412382003
ENSG00000289319	havana_tagene	lncRNA	0.224342673	0.366588562
ENSG00000255568	BRWD1-AS2	havana	0.223846478	-0.041280836
[truncated: 724 more rows]
