# Supplementary material for: STAT1 is required to establish but not maintain interferon‐γ‐induced transcriptional memory
Source: EMBO J. 2023 Jun 5;42(14):e112259. doi: 10.15252/embj.2022112259 (PMC10350821; doi:10.15252/embj.2022112259)
Supplement: Supplementary file 7 — Source Data for Figure 3 [file EMBJ-42-e112259-s005.zip › 3C,D,E,F,G/CUT&RUN/3G_IRF1_STAT1_overlap.xlsx]

## Sheet: IRF1_STAT1_gProfiler_overlap (A
				STAT1			IRF1			coordinate
	Ensembl	Gene name	description	0h_fold	1h_fold	3h_fold	0h_fold	1h_fold	3h_fold
1	ENSG00000225492	GBP1P1	guanylate binding protein 1 pseudogene 1 [Source:HGNC Symbol;Acc:HGNC:39561]	1.68068	2.78854	1.04613	1.40096	2.70032	1.56045	chr1	89404679	89429243
2	ENSG00000154451	GBP5	guanylate binding protein 5 [Source:HGNC Symbol;Acc:HGNC:19895]	2.06422	2.42258	1.3321	1.30768	3.33649	1.87062	chr1	89255950	89275804
3	ENSG00000162654	GBP4	guanylate binding protein 4 [Source:HGNC Symbol;Acc:HGNC:20480]	1.66583	2.39116	0.863166	1.66124	2.35712	1.6842	chr1	89178144	89201942
4	ENSG00000237568	LncRNA inside GBP5 gene	novel transcript, LncRNA inside GBP5 gene	2.08879	2.37982	1.75515	1.14003	3.08711	2.14934	chr1	89257582	89272754
5	ENSG00000238081	Guanylate Binding Protein Family Member 6 Pseudogene	chromosome 11 open reading frame 74 (C11orf74) pseudogene (wrong annotation)	2.07076	2.3054	0.539233	1.97487	2.96853	1.966	chr1	89286676	89293337
6	ENSG00000284734	Antisense To GBP4	novel transcript, antisense to GBP4	1.70909	2.25981	0.635086	1.63323	2.97349	1.61384	chr1	89195714	89210040
7	ENSG00000117228	GBP1	guanylate binding protein 1 [Source:HGNC Symbol;Acc:HGNC:4182]	1.76106	1.84629	0.766376	1.92944	1.96003	1.38027	chr1	89048882	89068360
8	ENSG00000269588	nan	lectin, galactoside-binding, soluble, 13 (LGALS13) pseudogene	2.24438	1.83962	0.416634	1.49205	1.71054	1.21125	chr19	39550034	39558356
9	ENSG00000253838	nan	novel transcript. RNA Gene, and is affiliated with the lncRNA class	1.64634	1.73475	0.665388	1.39184	1.6815	1.1129	chr8	39911229	39918721
10	ENSG00000262151	nan	novel transcript, antisense to CIITA, Novel Transcript, Antisense To CIITA) is an RNA Gene, and is affiliated with the lncRNA class.	2.1185	1.60974	0.754939	1.77942	1.58935	1.38976	chr16	10861914	10891752
11	ENSG00000226025	LGALS17A	galectin 14 pseudogene [Source:NCBI gene (formerly Entrezgene);Acc:400696]	2.51288	1.52973	0.596924	2.1745	1.85607	1.05562	chr19	39676374	39689373
12	ENSG00000131203	IDO1 =same with 9	indoleamine 2,3-dioxygenase 1 [Source:HGNC Symbol;Acc:HGNC:6059]	1.56068	1.50057	0.751216	1.46346	1.78844	1.06215	chr8	39899275	39931790
