# Supplementary material for: STAT1 is required to establish but not maintain interferon‐γ‐induced transcriptional memory
Source: EMBO J. 2023 Jun 5;42(14):e112259. doi: 10.15252/embj.2022112259 (PMC10350821; doi:10.15252/embj.2022112259)
Supplement: Supplementary file 7 — Source Data for Figure 3 [file EMBJ-42-e112259-s005.zip › 3C,D,E,F,G/CUT&RUN/README.txt]

CUT&RUN experiment: HeLa cells were primed with IFNγ for 24 hours, followed with IFNγ washout. After 48h, naïve and primed cells were induced by IFNγ for 1h and 3h. Cells were harvested at indicated time points and processed for CUT&RUN. 
Representation of processed data of CUT&RUN for STAT1 and IRF1 
raw and processed data are deposited in ArrayExpress collection in BioStudies
Accession number: E-MTAB-12625
