# Supplementary material for: STAT1 is required to establish but not maintain interferon‐γ‐induced transcriptional memory
Source: EMBO J. 2023 Jun 5;42(14):e112259. doi: 10.15252/embj.2022112259 (PMC10350821; doi:10.15252/embj.2022112259)
Supplement: Supplementary file 8 — Source Data for Figure 4 [file EMBJ-42-e112259-s003.zip › 4B_STAT1_IRF1-ratio-TSS-TTS.xlsx]

## Sheet: IRF1-single data for 1h
	primed/naïve R1	primed/naïve R2
GBP1P1	2.53198	2.87107
GBP6	1.31847	1.49293
SiteC	1.59154	1.53138
enhancer2	4.00131	2.37803
Enhancer 1	2.9363	3.01322
GBP5	3.11924	3.5752
GBP4	2.48028	2.20075
GBP7	1.312	1.45897
GBP2	1.47803	1.60003
GBP1	1.81321	2.14769
GBP3	1.10904	1.21249
site B	1.65165	1.75141
Site A	1.78911	0.693602
GBP5-intron	3.09714	3.07667
GBP4 antisens	2.82291	3.1887

## Sheet: STAT1-singla data for 1h
	primed/naïve R1	primed/naïve R2	primed/naïve R3
GBP1P1	2.6153	3.42221	2.41399
GBP6	1.41326	1.14384	1.08512
SiteC	3.17984	1.95925	1.44229
enhancer 2	1.74741	2.47433	2.70614
Enhancer1	1.69566	2.70218	2.75277
GBP5	2.65231	2.00537	2.68659
GBP4	2.25752	2.10989	2.93618
GBP7	0.777738	1.32684	0.958779
GBP2	1.31221	1.37125	1.38174
GBP1	2.01153	2.50325	1.33845
GBP3	1.53286	1.38146	1.52523
site B	1.62181	1.66016	1.91616
Site A	1.51345	0.96411	1.30228
GBP5-intron	3.35537	1.83541	2.24705
GBP4 antisens	2.55867	1.70792	2.58972
