# Supplementary material for: STAT1 is required to establish but not maintain interferon‐γ‐induced transcriptional memory
Source: EMBO J. 2023 Jun 5;42(14):e112259. doi: 10.15252/embj.2022112259 (PMC10350821; doi:10.15252/embj.2022112259)
Supplement: Supplementary file 9 — Source Data for Figure 5 [file EMBJ-42-e112259-s007.zip]

Archive with 7 entries (7 files):
- 5A/README.txt
- 5A/STAT1.csv
- 5C/5C_STAT1 and Tubulin westernblot-annotated.tif
- 5D/5D_GBP5 and Tubulin westernblot_STAT1rescue_WT.06.03.2019-annotated.tif
- 5E,F/5E,F.xlsx
- 5G,H/live imaging/live cell imaging.xlsx
- 5G,H/Westernblot/5G_WB annotation.TIF
