# Supplementary material for: STAT1 is required to establish but not maintain interferon‐γ‐induced transcriptional memory
Source: EMBO J. 2023 Jun 5;42(14):e112259. doi: 10.15252/embj.2022112259 (PMC10350821; doi:10.15252/embj.2022112259)
Supplement: Supplementary file 9 — Source Data for Figure 5 [file EMBJ-42-e112259-s007.zip › 5A/STAT1.csv]

Naive	Induction	Reinduction
9.041445	69.05245	91.57388
5.949523	127.9723	84.16592
15.70332	40.68081	128.3435
6.996553	50.07642	92.94656
2.839701	62.30117	122.2224
2.763263	28.97872	47.86572
0.166967	31.96863	80.51881
7.151943	73.34842	95.4395
7.175403	72.38739	192.0609
9.104931	59.72291	130.3572
0	70.43294	75.41397
5.952016	106.6819	242.3137
11.39475	72.97708	157.1473
3.058163	18.84398	115.3119
8.906994	40.05301	93.52101
1.342329	71.73793	106.3085
0.421536	81.89341	154.4906
1.430605	52.28813	212.1525
8.005117	44.43222	99.86933
16.3075	136.3663	125.8438
0	115.3766	88.38348
1.717784	27.84435	98.16665
12.59382	101.8797	110.6645
7.237038	91.90937	116.1709
2.215664	91.00539	105.7139
0.157021	25.59423	83.93886
5.747665	18.01876	260.8797
1.341306	37.50744	0.998574
5.998352	47.73238	91.45445
3.567165	90.22318	102.1656
11.7602	66.26248	48.42068
5.532626	72.38329	58.64894
9.69189	67.49136	72.46799
3.993112	41.60311	156.9453
3.06192	88.75397	109.5429
14.39501	93.77347	231.3579
2.213691	194.8831	161.6691
4.78129	62.29344	84.71386
1.744791	53.48651	76.18067
10.18651	45.19664	83.25237
7.068356	73.6695	64.47506
3.095165	22.83579	157.4518
7.500937	62.43448	103.4063
8.338361	84.64802	155.7003
9.789723	31.31135	114.8723
7.585167	85.44914	163.4635
0	221.1487	151.1384
12.83871	219.9217	102.3049
6.75489	39.79639	111.8715
10.61898	33.40087	167.4841
10.89875	72.13935	73.14597
7.665392	61.5407	64.25617
11.59243	74.20934	115.6622
15.36137	108.7001	73.734
2.445878	59.78095	125.1325
0	23.46938	118.5552
6.751968	112.1418	195.8222
0.51837	173.9034	82.95611
0	167.7871	181.9449
3.936945	53.12706	153.2455
10.22746	58.49568	140.4378
8.128015	31.46465	78.75156
9.869234	82.54286	95.70731
2.717995	46.86249	83.59285
6.676437	54.13848	170.5731
0.286292	23.33055	105.9492
3.56881	50.133	142.7765
0	42.24844	81.83711
0	127.2403	101.4725
0	102.7491	183.4224
7.204559	100.7442	150.7099
0.463082	39.10252	150.2998
2.652441	80.6498	132.9708
0	57.91216	50.62888
7.958646	44.16524	133.3944
3.792487	37.90762	179.1469
9.939886	46.60647	65.98517
4.922791	73.60374	98.57124
8.801084	62.76381	111.543
18.38171	91.7067	141.7183
10.24231	79.79496	115.7989
9.606517	140.668	157.4144
3.456639	36.25895	215.1877
7.210422	64.45734	112.3693
12.39664	54.60332	135.9481
12.09549	55.30269	59.55701
8.490457	42.55689	190.5047
7.179523	117.4491	150.1114
5.814804	53.69673	71.88346
5.591467	0.608462	63.65505
0		179.4076
		0
