# Supplementary material for: STAT1 is required to establish but not maintain interferon‐γ‐induced transcriptional memory
Source: EMBO J. 2023 Jun 5;42(14):e112259. doi: 10.15252/embj.2022112259 (PMC10350821; doi:10.15252/embj.2022112259)
Supplement: Supplementary file 9 — Source Data for Figure 5 [file EMBJ-42-e112259-s007.zip › 5E,F/5E,F.xlsx]

## Sheet: Sheet1
	JAKi				control DMSO
	naive	1st induction	Primed	2nd Induction	naive	1st induction	Primed	2nd Induction
replicare1	2.42486e-05	0.40158	0.000120053	1.72345	8.61339e-05	0.548312	0.000364826	2.04264
replicare 2	3.98968e-05	0.641555	0.000217553	2.00315	7.36983e-05	0.619744	0.000649838	1.45418
replicate 3	1.91558e-05	0.631103	0.000120758	1.79631	3.98224e-05	0.744619	0.000317374	1.18579
