# Supplementary material for: STAT1 is required to establish but not maintain interferon‐γ‐induced transcriptional memory
Source: EMBO J. 2023 Jun 5;42(14):e112259. doi: 10.15252/embj.2022112259 (PMC10350821; doi:10.15252/embj.2022112259)
Supplement: Supplementary file 9 — Source Data for Figure 5 [file EMBJ-42-e112259-s007.zip › 5G,H/live imaging/live cell imaging.xlsx]

## Sheet: MyExpt5_Image
Count_Cell	FileName_Cell	ImageNumber	Mean_Cell_Intensity_MeanIntensity_GFP	Mean_Cell_Math_Ratio2	Mean_Cytoplasm_Intensity_MeanIntensity_GFP	Mean_Cytoplasm_Math_Ratio1	Mean_Nuclei_Intensity_MeanIntensity_GFP	Mean_Nuclei_Math_Ratio1	Mean_Nuclei_Math_Ratio2
106	sahar_test2 - mark_and_find 001 position001_series_01.tif	1	0.00273239	1.05282	0.00268178	1.0727	0.00287991	1.0727	1.05282
106	sahar_test2 - mark_and_find 001 position001_series_01.tif	2	0.00273318	1.06091	0.00264786	1.08479	0.00290298	1.08479	1.06091
108	sahar_test2 - mark_and_find 001 position001_series_01.tif	3	0.00274352	1.06509	0.002681	1.09001	0.00292575	1.09001	1.06509
82	sahar_test2 - mark_and_find 001 position001_series_01.tif	4	0.00277003	1.0762	0.00259792	1.10726	0.00298649	1.10726	1.0762
82	sahar_test2 - mark_and_find 001 position001_series_01.tif	5	0.00278057	1.08315	0.00263685	1.11624	0.00301775	1.11624	1.08315
97	sahar_test2 - mark_and_find 001 position001_series_01.tif	6	0.00276728	1.08185	0.00260403	1.11581	0.00299868	1.11581	1.08185
95	sahar_test2 - mark_and_find 001 position001_series_01.tif	7	0.00278332	1.08539	0.00264814	1.11823	0.00302592	1.11823	1.08539
112	sahar_test2 - mark_and_find 001 position001_series_01.tif	8	0.00277489	1.0876	0.00264178	1.12306	0.00302222	1.12306	1.0876
109	sahar_test2 - mark_and_find 001 position001_series_01.tif	9	0.00270168	1.064	0.00260823	1.10201	0.00287655	1.10201	1.064
128	sahar_test2 - mark_and_find 001 position001_series_01.tif	10	0.00275838	1.07427	0.00261362	1.11617	0.00296739	1.11617	1.07427
125	sahar_test2 - mark_and_find 001 position001_series_01.tif	11	0.00276343	1.07534	0.00264011	1.11634	0.00297517	1.11634	1.07534
127	sahar_test2 - mark_and_find 001 position001_series_01.tif	12	0.00277171	1.07697	0.00265071	1.11709	0.00298895	1.11709	1.07697
123	sahar_test2 - mark_and_find 001 position001_series_01.tif	13	0.00275319	1.07129	0.00263355	1.11054	0.00295216	1.11054	1.07129
134	sahar_test2 - mark_and_find 001 position001_series_01.tif	14	0.00278532	1.07988	0.00266416	1.12062	0.00301203	1.12062	1.07988
132	sahar_test2 - mark_and_find 001 position001_series_01.tif	15	0.00279372	1.08444	0.00269396	1.1246	0.00303438	1.1246	1.08444
138	sahar_test2 - mark_and_find 001 position001_series_01.tif	16	0.00279645	1.08381	0.00269614	1.12412	0.00303594	1.12412	1.08381
136	sahar_test2 - mark_and_find 001 position001_series_01.tif	17	0.00281138	1.08642	0.00269004	1.12724	0.00305941	1.12724	1.08642
134	sahar_test2 - mark_and_find 001 position001_series_01.tif	18	0.00281235	1.08485	0.00269341	1.12443	0.0030559	1.12443	1.08485
133	sahar_test2 - mark_and_find 001 position001_series_01.tif	19	0.00282102	1.08858	0.00270522	1.12687	0.00307615	1.12687	1.08858
102	sahar_test2 - mark_and_find 001 position001_series_01.tif	20	0.00285756	1.09953	0.00276537	1.13686	0.0031483	1.13686	1.09953
128	sahar_test2 - mark_and_find 001 position001_series_01.tif	21	0.00284757	1.09042	0.00272852	1.1297	0.00311053	1.1297	1.09042
78	sahar_test2 - mark_and_find 001 position001_series_01.tif	22	0.00288411	1.10718	0.00272327	1.14551	0.00320083	1.14551	1.10718
77	sahar_test2 - mark_and_find 001 position001_series_01.tif	23	0.00288537	1.11308	0.00279765	1.14912	0.00322017	1.14912	1.11308
74	sahar_test2 - mark_and_find 001 position001_series_01.tif	24	0.00289516	1.11289	0.00276935	1.15009	0.00323047	1.15009	1.11289
74	sahar_test2 - mark_and_find 001 position001_series_01.tif	25	0.0029069	1.1145	0.00281645	1.15161	0.00324907	1.15161	1.1145
124	sahar_test2 - mark_and_find 001 position001_series_01.tif	26	0.00287833	1.09636	0.00278009	1.13596	0.00316235	1.13596	1.09636
120	sahar_test2 - mark_and_find 001 position001_series_01.tif	27	0.00288012	1.10193	0.00277968	1.14255	0.0031809	1.14255	1.10193
119	sahar_test2 - mark_and_find 001 position001_series_01.tif	28	0.0028759	1.10255	0.00277706	1.14266	0.00317826	1.14266	1.10255
84	sahar_test2 - mark_and_find 001 position001_series_01.tif	29	0.00293618	1.1154	0.00283773	1.1554	0.00328423	1.1554	1.1154
114	sahar_test2 - mark_and_find 001 position001_series_01.tif	30	0.00290749	1.11012	0.00278173	1.15266	0.00323646	1.15266	1.11012
134	sahar_test2 - mark_and_find 001 position001_series_01.tif	31	0.00291879	1.10196	0.00278677	1.14673	0.00322423	1.14673	1.10196
126	sahar_test2 - mark_and_find 001 position001_series_01.tif	32	0.00292564	1.11097	0.00281799	1.15518	0.00325878	1.15518	1.11097
123	sahar_test2 - mark_and_find 001 position001_series_01.tif	33	0.00291439	1.11468	0.00279747	1.16268	0.00325751	1.16268	1.11468
127	sahar_test2 - mark_and_find 001 position001_series_01.tif	34	0.00292811	1.11824	0.00281361	1.16509	0.0032828	1.16509	1.11824
104	sahar_test2 - mark_and_find 001 position001_series_01.tif	35	0.00296908	1.13295	0.00284898	1.18178	0.0033727	1.18178	1.13295
122	sahar_test2 - mark_and_find 001 position001_series_01.tif	36	0.00313678	1.06527	0.0027112	1.15903	0.00335059	1.15903	1.06527
123	sahar_test2 - mark_and_find 001 position001_series_01.tif	37	0.00319203	1.06435	0.00273775	1.16795	0.00340686	1.16795	1.06435
129	sahar_test2 - mark_and_find 001 position001_series_01.tif	38	0.00323825	1.06162	0.00267154	1.17869	0.00344832	1.17869	1.06162
127	sahar_test2 - mark_and_find 001 position001_series_01.tif	39	0.00329727	1.06102	0.00270805	1.18904	0.00351028	1.18904	1.06102
129	sahar_test2 - mark_and_find 001 position001_series_01.tif	40	0.00329163	1.05979	0.00261972	1.19335	0.00350058	1.19335	1.05979
123	sahar_test2 - mark_and_find 001 position001_series_01.tif	41	0.0033175	1.06236	0.00280916	1.19049	0.00353579	1.19049	1.06236
123	sahar_test2 - mark_and_find 001 position001_series_01.tif	42	0.0033352	1.06045	0.00286993	1.18798	0.00354731	1.18798	1.06045
121	sahar_test2 - mark_and_find 001 position001_series_01.tif	43	0.00333669	1.0581	0.00290151	1.18037	0.00354076	1.18037	1.0581
71	sahar_test2 - mark_and_find 001 position002_series_02.tif	44	0.00273981	1.04483	0.00260845	1.06615	0.00286526	1.06615	1.04483
72	sahar_test2 - mark_and_find 001 position002_series_02.tif	45	0.00274624	1.04835	0.0026099	1.07182	0.00288181	1.07182	1.04835
67	sahar_test2 - mark_and_find 001 position002_series_02.tif	46	0.00272268	1.05201	0.00261575	1.07772	0.00286753	1.07772	1.05201
67	sahar_test2 - mark_and_find 001 position002_series_02.tif	47	0.00273726	1.0546	0.00262526	1.0821	0.00289009	1.0821	1.0546
67	sahar_test2 - mark_and_find 001 position002_series_02.tif	48	0.00274564	1.05865	0.00263172	1.08825	0.00290999	1.08825	1.05865
60	sahar_test2 - mark_and_find 001 position002_series_02.tif	49	0.00273513	1.0568	0.00265664	1.08822	0.00289416	1.08822	1.0568
68	sahar_test2 - mark_and_find 001 position002_series_02.tif	50	0.00276691	1.06274	0.00260462	1.09484	0.00294432	1.09484	1.06274
60	sahar_test2 - mark_and_find 001 position002_series_02.tif	51	0.00275326	1.05901	0.00267152	1.09155	0.0029196	1.09155	1.05901
71	sahar_test2 - mark_and_find 001 position002_series_02.tif	52	0.00277151	1.06589	0.00264667	1.09918	0.00295801	1.09918	1.06589
65	sahar_test2 - mark_and_find 001 position002_series_02.tif	53	0.00276784	1.06383	0.00263564	1.0987	0.00294818	1.0987	1.06383
68	sahar_test2 - mark_and_find 001 position002_series_02.tif	54	0.00279346	1.07084	0.00263274	1.10459	0.00299506	1.10459	1.07084
69	sahar_test2 - mark_and_find 001 position002_series_02.tif	55	0.0027992	1.07222	0.00264197	1.10491	0.00300515	1.10491	1.07222
69	sahar_test2 - mark_and_find 001 position002_series_02.tif	56	0.00278378	1.06751	0.00269135	1.10422	0.00297573	1.10422	1.06751
62	sahar_test2 - mark_and_find 001 position002_series_02.tif	57	0.00277923	1.06663	0.00268577	1.10393	0.0029681	1.10393	1.06663
64	sahar_test2 - mark_and_find 001 position002_series_02.tif	58	0.00278419	1.06711	0.00269002	1.1046	0.00297466	1.1046	1.06711
63	sahar_test2 - mark_and_find 001 position002_series_02.tif	59	0.00279951	1.06679	0.00270668	1.10359	0.00299008	1.10359	1.06679
65	sahar_test2 - mark_and_find 001 position002_series_02.tif	60	0.00280392	1.06944	0.00270858	1.10727	0.00300211	1.10727	1.06944
67	sahar_test2 - mark_and_find 001 position002_series_02.tif	61	0.00280277	1.07	0.00270562	1.10854	0.00300255	1.10854	1.07
70	sahar_test2 - mark_and_find 001 position002_series_02.tif	62	0.00284079	1.07446	0.00270375	1.11141	0.0030557	1.11141	1.07446
70	sahar_test2 - mark_and_find 001 position002_series_02.tif	63	0.00284834	1.07448	0.00275546	1.11079	0.00306394	1.11079	1.07448
71	sahar_test2 - mark_and_find 001 position002_series_02.tif	64	0.00284775	1.07451	0.00274815	1.11359	0.00306348	1.11359	1.07451
71	sahar_test2 - mark_and_find 001 position002_series_02.tif	65	0.00285476	1.07497	0.0027574	1.11313	0.00307254	1.11313	1.07497
69	sahar_test2 - mark_and_find 001 position002_series_02.tif	66	0.00285757	1.07461	0.00276272	1.1117	0.0030747	1.1117	1.07461
69	sahar_test2 - mark_and_find 001 position002_series_02.tif	67	0.00286658	1.07735	0.00276951	1.1153	0.00309237	1.1153	1.07735
70	sahar_test2 - mark_and_find 001 position002_series_02.tif	68	0.00287345	1.07943	0.00277525	1.11777	0.00310576	1.11777	1.07943
69	sahar_test2 - mark_and_find 001 position002_series_02.tif	69	0.00289429	1.08501	0.00280528	1.11966	0.00314502	1.11966	1.08501
68	sahar_test2 - mark_and_find 001 position002_series_02.tif	70	0.00288435	1.07929	0.00278202	1.1193	0.00311712	1.1193	1.07929
68	sahar_test2 - mark_and_find 001 position002_series_02.tif	71	0.00290678	1.08675	0.00281261	1.12349	0.00316352	1.12349	1.08675
68	sahar_test2 - mark_and_find 001 position002_series_02.tif	72	0.00290809	1.09028	0.00281666	1.12604	0.0031756	1.12604	1.09028
68	sahar_test2 - mark_and_find 001 position002_series_02.tif	73	0.00291094	1.09148	0.0028197	1.12722	0.00318224	1.12722	1.09148
69	sahar_test2 - mark_and_find 001 position002_series_02.tif	74	0.00293265	1.09613	0.00284077	1.13216	0.0032197	1.13216	1.09613
68	sahar_test2 - mark_and_find 001 position002_series_02.tif	75	0.00294567	1.10027	0.00285428	1.13632	0.00324748	1.13632	1.10027
69	sahar_test2 - mark_and_find 001 position002_series_02.tif	76	0.0029398	1.10167	0.00283839	1.14216	0.00324516	1.14216	1.10167
69	sahar_test2 - mark_and_find 001 position002_series_02.tif	77	0.00295174	1.10515	0.00285367	1.14423	0.0032695	1.14423	1.10515
71	sahar_test2 - mark_and_find 001 position002_series_02.tif	78	0.00297701	1.10488	0.00286965	1.14643	0.00329445	1.14643	1.10488
70	sahar_test2 - mark_and_find 001 position002_series_02.tif	79	0.00297343	1.11766	0.00287572	1.15696	0.00333153	1.15696	1.11766
70	sahar_test2 - mark_and_find 001 position002_series_02.tif	80	0.00296883	1.1147	0.00286416	1.15658	0.00331568	1.15658	1.1147
71	sahar_test2 - mark_and_find 001 position002_series_02.tif	81	0.0029766	1.12871	0.00288644	1.16514	0.00336767	1.16514	1.12871
70	sahar_test2 - mark_and_find 001 position002_series_02.tif	82	0.00299745	1.1315	0.00290533	1.16848	0.00339936	1.16848	1.1315
70	sahar_test2 - mark_and_find 001 position002_series_02.tif	83	0.0029813	1.11599	0.00288009	1.15632	0.00333438	1.15632	1.11599
70	sahar_test2 - mark_and_find 001 position002_series_02.tif	84	0.00300116	1.1273	0.00290741	1.16487	0.00339111	1.16487	1.1273
71	sahar_test2 - mark_and_find 001 position002_series_02.tif	85	0.00300664	1.12634	0.00291617	1.16251	0.00339485	1.16251	1.12634
69	sahar_test2 - mark_and_find 001 position002_series_02.tif	86	0.00299191	1.11237	0.00289655	1.15022	0.00333601	1.15022	1.11237

## Sheet: N_Cyto (2)
		Priming																						reinduction																						control
time	Cycle\position	1	2	3	4	5	6	7	8	9	10	11	12	13	14	15	16	17	18	19	20	mean	STD	1	2	3	4	5	6	7	8	9	10	11	12	13	14	15	16	17	18	19	20	mean	STD	1	2	3	4
10	1	1.03647	1.0317	1.03364	1.03238	1.0295	1.03644	1.03162	1.00378	1.03926	1.0361	1.03649	1.03985	1.04705	1.04212	1.03692	1.02321	1.02438	1.02631	1.02331	1.02308	1.03168	0.00913865	1.02356	1.0266	1.02882	1.02892	1.02339	1.01922	1.03151	1.01832	1.02558	1.02499	1.03497	1.04156	1.03842	1.03332	1.03839	1.03332	1.03457	1.03797	1.02593	1.03135	1.03004	0.00641407	1.00471	1.0024	1.01082	1.00907
20	2	1.05342	1.04484	1.04523	1.04728	1.0438	1.05479	1.04551	1.01045	1.05499	1.05094	1.05089	1.04111	1.06134	1.05583	1.05028	1.03825	1.03898	1.03756	1.03605	1.03818	1.04499	0.0105554	1.03815	1.03787	1.03908	1.03728	1.03681	1.02811	1.03822	1.02376	1.04071	1.03565	1.0484	1.05573	1.05471	1.04834	1.05119	1.04627	1.0432	1.04521	1.03663	1.03586	1.04106	0.00795535	1.00588	1.00296	1.0189	1.00951
30	3	1.06626	1.05781	1.05658	1.06007	1.05646	1.06859	1.05636	1.02429	1.06561	1.0643	1.06537	1.05123	1.07609	1.0674	1.06406	1.05034	1.04744	1.04614	1.04748	1.04879	1.05703	0.0111033	1.04875	1.04625	1.04875	1.04532	1.04596	1.04065	1.04661	1.02853	1.05258	1.04388	1.0602	1.07004	1.06721	1.05897	1.06035	1.05403	1.05014	1.05616	1.04557	1.0425	1.05062	0.00941047	1.00532	1.0049	1.00223	1.00778
40	4	1.0759	1.06719	1.05117	1.07081	1.06795	1.07918	1.06634	1.03748	1.06519	1.0722	1.07699	1.05872	1.08388	1.06427	1.06777	1.05979	1.05107	1.04464	1.05561	1.05787	1.0637	0.0115295	1.05915	1.05426	1.05577	1.04587	1.05452	1.05	1.05202	1.03448	1.06294	1.04817	1.0691	1.07932	1.07643	1.06692	1.06947	1.06115	1.05697	1.06315	1.05102	1.05159	1.05812	0.0105091	1.00528	1.0053	1.00512	1.00735
50	5	1.06795	1.07513	1.05741	1.07957	1.06571	1.07419	1.07414	0.998839	1.07489	1.07073	1.08507	1.06371	1.09362	1.07168	1.07186	1.06574	1.05708	1.04754	1.05764	1.06454	1.06585	0.0184132	1.06377	1.06081	1.06024	1.05434	1.0617	1.05757	1.04818	1.03914	1.06274	1.05403	1.07478	1.08269	1.08371	1.0744	1.07258	1.06701	1.0536	1.06783	1.05269	1.05638	1.06241	0.0110382	1.00845	1.00282	1.00331	1.00555
60	6	1.07799	1.07299	1.06356	1.08843	1.07422	1.08139	1.08059	1.00253	1.08111	1.07544	1.09082	1.07263	1.09716	1.08189	1.08036	1.07004	1.0582	1.0497	1.05821	1.06912	1.07132	0.0193672	1.07102	1.06643	1.06404	1.05701	1.05052	1.0612	1.05318	1.04381	1.06227	1.05505	1.07817	1.08874	1.09093	1.07887	1.07883	1.05989	1.05571	1.07693	1.0566	1.06357	1.06564	0.0125199	1.00779	1.0031	1.00287	1.00752
70	7	1.08119	1.07305	1.06794	1.08311	1.07811	1.08997	1.08238	1.00496	1.08512	1.07942	1.09867	1.07649	1.10174	1.08116	1.08341	1.07298	1.06103	1.05355	1.06537	1.06411	1.07419	0.0196426	1.07273	1.06977	1.06657	1.05218	1.05849	1.06325	1.07124	1.04647	1.06892	1.05745	1.07969	1.07454	1.09546	1.08132	1.07485	1.06164	1.05979	1.07749	1.05653	1.06954	1.0679	0.0111056	1.00825	1.00233	1.00508	1.00623
80	8	1.08204	1.07587	1.06893	1.08957	1.07843	1.08779	1.07744	0.999847	1.08969	1.08125	1.09891	1.08148	1.10556	1.07916	1.08524	1.07459	1.06354	1.05602	1.06713	1.06527	1.07539	0.0208548	1.07742	1.07284	1.06832	1.05762	1.0619	1.06734	1.08817	1.04705	1.071	1.06233	1.08378	1.08382	1.09954	1.07177	1.07562	1.06399	1.06342	1.07769	1.05883	1.05007	1.07013	0.0125632	1.00763	1.00825	1.00395	1.00772
90	9	1.08842	1.07682	1.06952	1.08951	1.08308	1.09262	1.07875	1.00811	1.08745	1.08962	1.08363	1.08427	1.10568	1.08904	1.0913	1.06578	1.06668	1.05905	1.06999	1.07014	1.07747	0.0194381	1.07	1.0757	1.07152	1.06372	1.06309	1.07048	1.07345	1.05288	1.07494	1.06288	1.08526	1.08475	1.10104	1.06869	1.07938	1.06706	1.06499	1.07611	1.06022	1.05204	1.07091	0.0111327	1.00747	1.00888	1.00414	1.00738
100	10	1.09177	1.08113	1.07307	1.09436	1.0832	1.09623	1.07829	1.02354	1.08835	1.0901	1.08458	1.08553	1.10635	1.08662	1.09682	1.06972	1.06719	1.06091	1.07241	1.06872	1.07994	0.0172073	1.07287	1.06362	1.07119	1.06357	1.06574	1.07425	1.07939	1.05246	1.07758	1.0649	1.08354	1.08482	1.10197	1.072	1.07957	1.06858	1.06461	1.0749	1.06081	1.05566	1.0716	0.0110054	1.01117	1.01076	1.00565	1.0076
110	11	1.09434	1.08391	1.07593	1.09526	1.08266	1.09798	1.08129	1.02523	1.0927	1.09255	1.08668	1.0728	1.1095	1.09367	1.10333	1.07315	1.06833	1.05615	1.07079	1.07284	1.08145	0.0182533	1.07126	1.06346	1.07454	1.06573	1.06788	1.07267	1.08389	1.05653	1.08069	1.065	1.08549	1.08793	1.10259	1.07018	1.08328	1.07033	1.06903	1.082	1.06323	1.06816	1.07419	0.0106089	1.00923	1.01113	1.00303	1.00926
120	12	1.08325	1.08305	1.08007	1.09601	1.08376	1.09074	1.08075	1.00582	1.09234	1.08729	1.08404	1.07296	1.10823	1.0928	1.09143	1.07207	1.06601	1.05759	1.07242	1.07082	1.07857	0.0201655	1.07633	1.06635	1.07537	1.06939	1.06191	1.07104	1.07074	1.04846	1.07507	1.06597	1.08608	1.09179	1.10783	1.07093	1.08397	1.06766	1.06362	1.07961	1.0623	1.07461	1.07345	0.0122401	1.01147	1.00994	1.00348	1.00895
130	13	1.09277	1.08453	1.08059	1.09485	1.08582	1.09526	1.08385	1.00228	1.09331	1.08762	1.08889	1.08012	1.11142	1.09257	1.09063	1.0756	1.069	1.05843	1.07331	1.0733	1.08071	0.0211947	1.07543	1.06718	1.0753	1.07055	1.06219	1.0759	1.10929	1.0498	1.07536	1.06144	1.08649	1.09455	1.08433	1.0743	1.08469	1.06994	1.067	1.08064	1.06195	1.04698	1.07367	0.0141031	1.01239	1.01038	1.00471	1.01153
140	14	1.09302	1.08443	1.06864	1.09496	1.08934	1.09598	1.07962	0.99892	1.09824	1.09013	1.09073	1.08055	1.11418	1.09725	1.09885	1.07711	1.06596	1.05715	1.07181	1.0684	1.08076	0.0231823	1.07313	1.06964	1.07488	1.0699	1.06366	1.07293	1.1098	1.04978	1.08042	1.06469	1.09267	1.08826	1.08863	1.07808	1.08237	1.07193	1.06578	1.08276	1.06178	1.06309	1.07521	0.0130039	1.01294	1.01376	1.00228	1.01017
150	15	1.09073	1.08587	1.07286	1.09496	1.08908	1.10308	1.08025	1.00134	1.10152	1.09642	1.09399	1.08098	1.10981	1.10152	1.08964	1.0757	1.07373	1.05837	1.07041	1.07009	1.08202	0.022623	1.07521	1.06136	1.07303	1.06408	1.06489	1.07366	1.11992	1.05196	1.08084	1.06569	1.08969	1.0858	1.09432	1.07766	1.08028	1.07137	1.06813	1.08101	1.0622	1.06507	1.07531	0.014457	1.01712	1.01425	1.00726	1.01323
160	16	1.09353	1.08833	1.07784	1.09356	1.09118	1.10349	1.08298	1.00041	1.09671	1.096	1.09131	1.07824	1.1118	1.0991	1.02887	1.07436	1.07434	1.058	1.0671	1.07086	1.0789	0.0253881	1.07381	1.06813	1.07506	1.06619	1.0687	1.0748	1.07586	1.05499	1.07994	1.06532	1.09144	1.08757	1.09515	1.07333	1.08381	1.07248	1.07004	1.0731	1.06371	1.04967	1.07315	0.0108068	1.01495	1.01243	1.00865	1.0106
170	17	1.08893	1.08869	1.07924	1.09885	1.08848	1.10407	1.08236	0.998162	1.0868	1.0896	1.09556	1.07835	1.11233	1.08646	1.04555	1.07327	1.07293	1.06034	1.06974	1.06969	1.07847	0.0236311	1.07576	1.06797	1.07443	1.07018	1.06702	1.07646	1.09027	1.05568	1.08299	1.06563	1.09137	1.09064	1.09495	1.0721	1.08411	1.07468	1.07092	1.07325	1.06128	1.05734	1.07485	0.0109977	1.01904	1.01826	1.0049	1.01086
180	18	1.0915	1.08567	1.07375	1.09921	1.08708	1.09279	1.08632	1.00057	1.09958	1.08663	1.09386	1.08185	1.11104	1.10255	1.04841	1.07259	1.06728	1.06141	1.0709	1.07187	1.07924	0.0233762	1.0764	1.06797	1.07547	1.06971	1.05346	1.0817	1.09484	1.0563	1.0801	1.06533	1.08857	1.09346	1.09812	1.07124	1.08519	1.06689	1.07043	1.07367	1.06287	1.06391	1.07478	0.0122201	1.01548	1.0149	1.0136	1.01082
190	19	1.09355	1.08858	1.0797	1.09411	1.09032	1.09518	1.08358	1.00126	1.09832	1.08845	1.10037	1.08398	1.11024	1.10073	1.05787	1.07181	1.06226	1.06262	1.0728	1.07231	1.0804	0.0228792	1.07706	1.0698	1.07499	1.06625	1.05713	1.07924	1.09028	1.05573	1.07884	1.06613	1.09014	1.09515	1.08891	1.07138	1.08722	1.07579	1.06999	1.07436	1.06285	1.06828	1.07498	0.0108462	1.01958	1.01725	1.02368	1.01855
200	20	1.07523	1.08839	1.0788	1.09546	1.08778	1.09452	1.08404	1.00703	1.09636	1.09182	1.09892	1.08211	1.10985	1.08994	1.07935	1.07157	1.06756	1.06487	1.07328	1.0714	1.08041	0.0203429	1.07845	1.07117	1.07687	1.06342	1.05868	1.07098	1.08536	1.0552	1.07628	1.06829	1.08575	1.09981	1.08632	1.07651	1.08691	1.06913	1.07262	1.07251	1.06311	1.05605	1.07367	0.0111973	1.01683	1.02011	1.01088	1.0254
[truncated: 40 more columns]

## Sheet: Sheet1
	1.03647	1.0317	1.03364	1.03238	1.0295	1.03644	1.03162	1.00378	1.03926	1.0361	1.03649	1.03985	1.04705	1.04212	1.03692	1.02321	1.02438	1.02631	1.02331	1.02308	1.02356	1.0266	1.02882	1.02892	1.02339	1.01922	1.03151	1.01832	1.02558	1.02499	1.03497	1.04156	1.03842	1.03332	1.03839	1.03332	1.03457	1.03797	1.02593	1.03135	1.00471	1.0024	1.01082	1.00907	1.01212	1.00705	1.00723	1.00769	1.00708
	1.05342	1.04484	1.04523	1.04728	1.0438	1.05479	1.04551	1.01045	1.05499	1.05094	1.05089	1.04111	1.06134	1.05583	1.05028	1.03825	1.03898	1.03756	1.03605	1.03818	1.03815	1.03787	1.03908	1.03728	1.03681	1.02811	1.03822	1.02376	1.04071	1.03565	1.0484	1.05573	1.05471	1.04834	1.05119	1.04627	1.0432	1.04521	1.03663	1.03586	1.00588	1.00296	1.0189	1.00951	1.01243	1.00733	1.00688	1.00626	1.00623
	1.06626	1.05781	1.05658	1.06007	1.05646	1.06859	1.05636	1.02429	1.06561	1.0643	1.06537	1.05123	1.07609	1.0674	1.06406	1.05034	1.04744	1.04614	1.04748	1.04879	1.04875	1.04625	1.04875	1.04532	1.04596	1.04065	1.04661	1.02853	1.05258	1.04388	1.0602	1.07004	1.06721	1.05897	1.06035	1.05403	1.05014	1.05616	1.04557	1.0425	1.00532	1.0049	1.00223	1.00778	1.01025	1.00388	1.00617	1.00592	1.00547
	1.0759	1.06719	1.05117	1.07081	1.06795	1.07918	1.06634	1.03748	1.06519	1.0722	1.07699	1.05872	1.08388	1.06427	1.06777	1.05979	1.05107	1.04464	1.05561	1.05787	1.05915	1.05426	1.05577	1.04587	1.05452	1.05	1.05202	1.03448	1.06294	1.04817	1.0691	1.07932	1.07643	1.06692	1.06947	1.06115	1.05697	1.06315	1.05102	1.05159	1.00528	1.0053	1.00512	1.00735	1.0108	1.00703	1.00327	1.00732	1.00698
	1.06795	1.07513	1.05741	1.07957	1.06571	1.07419	1.07414	0.998839	1.07489	1.07073	1.08507	1.06371	1.09362	1.07168	1.07186	1.06574	1.05708	1.04754	1.05764	1.06454	1.06377	1.06081	1.06024	1.05434	1.0617	1.05757	1.04818	1.03914	1.06274	1.05403	1.07478	1.08269	1.08371	1.0744	1.07258	1.06701	1.0536	1.06783	1.05269	1.05638	1.00845	1.00282	1.00331	1.00555	1.01033	1.00308	1.0013	1.00556	1.00274
	1.07799	1.07299	1.06356	1.08843	1.07422	1.08139	1.08059	1.00253	1.08111	1.07544	1.09082	1.07263	1.09716	1.08189	1.08036	1.07004	1.0582	1.0497	1.05821	1.06912	1.07102	1.06643	1.06404	1.05701	1.05052	1.0612	1.05318	1.04381	1.06227	1.05505	1.07817	1.08874	1.09093	1.07887	1.07883	1.05989	1.05571	1.07693	1.0566	1.06357	1.00779	1.0031	1.00287	1.00752	1.01046	1.00161	1.00264	1.00652	1.00533
	1.08119	1.07305	1.06794	1.08311	1.07811	1.08997	1.08238	1.00496	1.08512	1.07942	1.09867	1.07649	1.10174	1.08116	1.08341	1.07298	1.06103	1.05355	1.06537	1.06411	1.07273	1.06977	1.06657	1.05218	1.05849	1.06325	1.07124	1.04647	1.06892	1.05745	1.07969	1.07454	1.09546	1.08132	1.07485	1.06164	1.05979	1.07749	1.05653	1.06954	1.00825	1.00233	1.00508	1.00623	1.01104	1.00295	1.00283	1.0057	1.00487
	1.08204	1.07587	1.06893	1.08957	1.07843	1.08779	1.07744	0.999847	1.08969	1.08125	1.09891	1.08148	1.10556	1.07916	1.08524	1.07459	1.06354	1.05602	1.06713	1.06527	1.07742	1.07284	1.06832	1.05762	1.0619	1.06734	1.08817	1.04705	1.071	1.06233	1.08378	1.08382	1.09954	1.07177	1.07562	1.06399	1.06342	1.07769	1.05883	1.05007	1.00763	1.00825	1.00395	1.00772	1.01101	1.00131	1.00297	1.00396	1.00517
	1.08842	1.07682	1.06952	1.08951	1.08308	1.09262	1.07875	1.00811	1.08745	1.08962	1.08363	1.08427	1.10568	1.08904	1.0913	1.06578	1.06668	1.05905	1.06999	1.07014	1.07	1.0757	1.07152	1.06372	1.06309	1.07048	1.07345	1.05288	1.07494	1.06288	1.08526	1.08475	1.10104	1.06869	1.07938	1.06706	1.06499	1.07611	1.06022	1.05204	1.00747	1.00888	1.00414	1.00738	1.00816	1.00637	1.00412	1.00367	1.00344
	1.09177	1.08113	1.07307	1.09436	1.0832	1.09623	1.07829	1.02354	1.08835	1.0901	1.08458	1.08553	1.10635	1.08662	1.09682	1.06972	1.06719	1.06091	1.07241	1.06872	1.07287	1.06362	1.07119	1.06357	1.06574	1.07425	1.07939	1.05246	1.07758	1.0649	1.08354	1.08482	1.10197	1.072	1.07957	1.06858	1.06461	1.0749	1.06081	1.05566	1.01117	1.01076	1.00565	1.0076	1.00898	1.00381	1.0036	1.00446	1.00452
	1.09434	1.08391	1.07593	1.09526	1.08266	1.09798	1.08129	1.02523	1.0927	1.09255	1.08668	1.0728	1.1095	1.09367	1.10333	1.07315	1.06833	1.05615	1.07079	1.07284	1.07126	1.06346	1.07454	1.06573	1.06788	1.07267	1.08389	1.05653	1.08069	1.065	1.08549	1.08793	1.10259	1.07018	1.08328	1.07033	1.06903	1.082	1.06323	1.06816	1.00923	1.01113	1.00303	1.00926	1.01032	1.00534	1.0043	1.00225	1.00664
	1.08325	1.08305	1.08007	1.09601	1.08376	1.09074	1.08075	1.00582	1.09234	1.08729	1.08404	1.07296	1.10823	1.0928	1.09143	1.07207	1.06601	1.05759	1.07242	1.07082	1.07633	1.06635	1.07537	1.06939	1.06191	1.07104	1.07074	1.04846	1.07507	1.06597	1.08608	1.09179	1.10783	1.07093	1.08397	1.06766	1.06362	1.07961	1.0623	1.07461	1.01147	1.00994	1.00348	1.00895	1.01003	1.00406	1.00306	1.00323	1.00407
	1.09277	1.08453	1.08059	1.09485	1.08582	1.09526	1.08385	1.00228	1.09331	1.08762	1.08889	1.08012	1.11142	1.09257	1.09063	1.0756	1.069	1.05843	1.07331	1.0733	1.07543	1.06718	1.0753	1.07055	1.06219	1.0759	1.10929	1.0498	1.07536	1.06144	1.08649	1.09455	1.08433	1.0743	1.08469	1.06994	1.067	1.08064	1.06195	1.04698	1.01239	1.01038	1.00471	1.01153	1.01259	1.00517	1.00348	1.00385	1.00617
	1.09302	1.08443	1.06864	1.09496	1.08934	1.09598	1.07962	0.99892	1.09824	1.09013	1.09073	1.08055	1.11418	1.09725	1.09885	1.07711	1.06596	1.05715	1.07181	1.0684	1.07313	1.06964	1.07488	1.0699	1.06366	1.07293	1.1098	1.04978	1.08042	1.06469	1.09267	1.08826	1.08863	1.07808	1.08237	1.07193	1.06578	1.08276	1.06178	1.06309	1.01294	1.01376	1.00228	1.01017	1.01177	1.00447	1.00346	1.00613	1.00747
	1.09073	1.08587	1.07286	1.09496	1.08908	1.10308	1.08025	1.00134	1.10152	1.09642	1.09399	1.08098	1.10981	1.10152	1.08964	1.0757	1.07373	1.05837	1.07041	1.07009	1.07521	1.06136	1.07303	1.06408	1.06489	1.07366	1.11992	1.05196	1.08084	1.06569	1.08969	1.0858	1.09432	1.07766	1.08028	1.07137	1.06813	1.08101	1.0622	1.06507	1.01712	1.01425	1.00726	1.01323	1.01357	1.00469	1.00301	1.00439	1.01022
	1.09353	1.08833	1.07784	1.09356	1.09118	1.10349	1.08298	1.00041	1.09671	1.096	1.09131	1.07824	1.1118	1.0991	1.02887	1.07436	1.07434	1.058	1.0671	1.07086	1.07381	1.06813	1.07506	1.06619	1.0687	1.0748	1.07586	1.05499	1.07994	1.06532	1.09144	1.08757	1.09515	1.07333	1.08381	1.07248	1.07004	1.0731	1.06371	1.04967	1.01495	1.01243	1.00865	1.0106	1.01466	1.00817	1.00585	1.00472	1.00858
	1.08893	1.08869	1.07924	1.09885	1.08848	1.10407	1.08236	0.998162	1.0868	1.0896	1.09556	1.07835	1.11233	1.08646	1.04555	1.07327	1.07293	1.06034	1.06974	1.06969	1.07576	1.06797	1.07443	1.07018	1.06702	1.07646	1.09027	1.05568	1.08299	1.06563	1.09137	1.09064	1.09495	1.0721	1.08411	1.07468	1.07092	1.07325	1.06128	1.05734	1.01904	1.01826	1.0049	1.01086	1.0158	1.0022	1.00827	1.00435	1.01085
	1.0915	1.08567	1.07375	1.09921	1.08708	1.09279	1.08632	1.00057	1.09958	1.08663	1.09386	1.08185	1.11104	1.10255	1.04841	1.07259	1.06728	1.06141	1.0709	1.07187	1.0764	1.06797	1.07547	1.06971	1.05346	1.0817	1.09484	1.0563	1.0801	1.06533	1.08857	1.09346	1.09812	1.07124	1.08519	1.06689	1.07043	1.07367	1.06287	1.06391	1.01548	1.0149	1.0136	1.01082	1.0166	1.00428	1.00253	1.00726	1.01001
	1.09355	1.08858	1.0797	1.09411	1.09032	1.09518	1.08358	1.00126	1.09832	1.08845	1.10037	1.08398	1.11024	1.10073	1.05787	1.07181	1.06226	1.06262	1.0728	1.07231	1.07706	1.0698	1.07499	1.06625	1.05713	1.07924	1.09028	1.05573	1.07884	1.06613	1.09014	1.09515	1.08891	1.07138	1.08722	1.07579	1.06999	1.07436	1.06285	1.06828	1.01958	1.01725	1.02368	1.01855	1.01639	1.00458	1.00389	1.00721	1.00755
	1.07523	1.08839	1.0788	1.09546	1.08778	1.09452	1.08404	1.00703	1.09636	1.09182	1.09892	1.08211	1.10985	1.08994	1.07935	1.07157	1.06756	1.06487	1.07328	1.0714	1.07845	1.07117	1.07687	1.06342	1.05868	1.07098	1.08536	1.0552	1.07628	1.06829	1.08575	1.09981	1.08632	1.07651	1.08691	1.06913	1.07262	1.07251	1.06311	1.05605	1.01683	1.02011	1.01088	1.0254	1.01732	1.00629	1.0047	1.01244	1.00664
[truncated: 1 more columns]

## Sheet: whole cell mean intensity
		Priming																						reinduction																						control
time	Cycle\position	1	2	3	4	5	6	7	8	9	10	11	12	13	14	15	16	17	18	19	20	mean	STD	1	2	3	4	5	6	7	8	9	10	11	12	13	14	15	16	17	18	19	20	mean	STD	1	2	3	4
10	1	0.00300336	0.00275191	0.00268743	0.00271485	0.00274515	0.00274963	0.00274548	0.00282075	0.00277771	0.00273163	0.00276182	0.00267742	0.00263894	0.00266353	0.00273517	0.00272998	0.00266792	0.00270802	0.00274716	0.00268894	0.00273734	7.4287e-05	0.00276517	0.0027872	0.00270302	0.00259639	0.00280527	0.0027474	0.00268465	0.0026525	0.00278446	0.0025434	0.00281406	0.00278426	0.00279326	0.00285664	0.00284394	0.00269631	0.00266185	0.00273005	0.0027448	0.00258015	0.00272874	8.55441e-05	0.00307584	0.00306879	0.00311972	0.00306211
20	2	0.00299986	0.002748	0.00268953	0.00270782	0.00275477	0.0027325	0.00273735	0.00279746	0.00276129	0.00271482	0.00274898	0.00254612	0.00259133	0.00262488	0.00269168	0.00270311	0.00265091	0.00268129	0.00273097	0.00267407	0.00271434	8.80931e-05	0.00276664	0.00277929	0.00270151	0.00266532	0.00280757	0.00273723	0.00267987	0.00260797	0.0027733	0.00256473	0.00278189	0.00284838	0.00277815	0.00283195	0.00282561	0.00269384	0.00264562	0.00256195	0.00274577	0.00258261	0.00271896	8.83731e-05	0.00306045	0.00305638	0.00312932	0.00306898
30	3	0.00300262	0.00274956	0.00268841	0.00271437	0.00273168	0.00273651	0.0027371	0.00267945	0.0027435	0.00271551	0.00273403	0.00254091	0.00251549	0.0025984	0.00261409	0.00269961	0.00263979	0.00265373	0.00272867	0.00266323	0.00269433	9.64767e-05	0.00277261	0.00277329	0.00270381	0.00263495	0.00281303	0.00274983	0.00271608	0.00263397	0.00275951	0.00257525	0.00276284	0.00284552	0.00274707	0.00280147	0.00280059	0.00268187	0.00262617	0.00255227	0.00273682	0.00264391	0.00271654	8.00796e-05	0.00306593	0.0030519	0.00308148	0.0030715
40	4	0.00299651	0.00275365	0.00258111	0.00272068	0.00274764	0.0027211	0.00273983	0.00275612	0.00260977	0.00269821	0.00272116	0.00253311	0.00250458	0.00252263	0.00261468	0.00269892	0.00262763	0.00264325	0.0027249	0.00266662	0.0026791	0.000106688	0.002776	0.00277121	0.00270154	0.00273165	0.00280118	0.00274764	0.00270786	0.00263855	0.00276012	0.0025829	0.0027525	0.00276722	0.00265802	0.00279075	0.0027905	0.00268116	0.00262878	0.00254583	0.00272238	0.00267774	0.00271168	7.01614e-05	0.00306346	0.00306402	0.00311805	0.00307762
50	5	0.0029072	0.00274486	0.00259092	0.00271373	0.00263607	0.00263589	0.00274707	0.00273895	0.00263793	0.00265019	0.00270148	0.00251514	0.00251166	0.00252086	0.00262531	0.00269984	0.00261997	0.00263629	0.00272529	0.00265421	0.00266064	9.07835e-05	0.00277288	0.00278454	0.00265004	0.00272381	0.00282194	0.00276611	0.00272412	0.00264423	0.00270573	0.00259703	0.00273437	0.00276014	0.00265067	0.00272498	0.00279	0.00266585	0.00257621	0.00257055	0.00262678	0.00271743	0.00270037	7.20958e-05	0.00308207	0.00306388	0.00311952	0.00305638
60	6	0.00292704	0.00265967	0.00260698	0.00271823	0.00265659	0.002655	0.00274095	0.00276066	0.00263749	0.00265693	0.00269387	0.00252473	0.00250649	0.00252542	0.00260121	0.00269059	0.002622	0.00263477	0.00272572	0.00265222	0.00265983	9.13026e-05	0.00279646	0.0027931	0.00265822	0.00275426	0.0027364	0.00276926	0.00274085	0.00266955	0.00269508	0.00259244	0.00274568	0.00276469	0.00264294	0.00271061	0.00278244	0.00260906	0.00257214	0.00256899	0.00264019	0.00273484	0.00269886	7.27855e-05	0.00308399	0.00307825	0.00314029	0.0030594
70	7	0.00293596	0.00267218	0.00262989	0.00267635	0.00267458	0.00267009	0.00273881	0.00278083	0.00267198	0.00265535	0.00267865	0.00251994	0.00249508	0.00251013	0.00260607	0.00262737	0.00254866	0.00263772	0.00271832	0.00258279	0.00265154	9.8281e-05	0.00278491	0.00279497	0.00267644	0.00275636	0.00275965	0.00277022	0.00267527	0.00266816	0.00270885	0.00261543	0.00273521	0.0027754	0.00266763	0.00271648	0.00271536	0.00260865	0.00256534	0.00258586	0.00265169	0.00274512	0.00269885	6.69468e-05	0.00306539	0.0030492	0.00316532	0.00308043
80	8	0.00295632	0.00268701	0.00256117	0.00267573	0.00268972	0.00266722	0.00267767	0.00278824	0.00268293	0.00265703	0.00267587	0.00252525	0.0025001	0.00249731	0.00262227	0.00263226	0.00256163	0.00263237	0.00265526	0.00259839	0.00264719	0.000100097	0.00279239	0.00279055	0.00267554	0.00268868	0.00276458	0.00276519	0.00267826	0.00267858	0.00271005	0.00258962	0.00273671	0.00278041	0.00267531	0.00272115	0.00271795	0.00261133	0.00257359	0.00259177	0.00266169	0.00267478	0.00269391	6.52705e-05	0.00308198	0.00306825	0.00316847	0.00308149
90	9	0.00296852	0.00269664	0.00259224	0.00267656	0.00270352	0.00267923	0.00268491	0.0027733	0.00262553	0.00266485	0.00260744	0.00252635	0.00249765	0.00249291	0.00258235	0.00263631	0.00257464	0.00261839	0.00267242	0.00260236	0.00264381	0.000101752	0.00274423	0.00280218	0.00269382	0.0027425	0.00278049	0.00276552	0.00270976	0.00267917	0.00271977	0.00260338	0.00267063	0.00277908	0.00268198	0.00272642	0.00271931	0.00262292	0.00258319	0.00260531	0.00268628	0.00271098	0.00270135	6.02511e-05	0.00309286	0.00308472	0.00314874	0.00310787
100	10	0.00298337	0.00271149	0.00261314	0.00270225	0.002681	0.00268652	0.00268803	0.00278334	0.00264412	0.00268098	0.00260301	0.00253172	0.00246197	0.00249753	0.0025654	0.00265564	0.00257368	0.00262552	0.00267435	0.00261141	0.00264872	0.000107699	0.00277224	0.0027552	0.00267039	0.00265313	0.00280373	0.0027629	0.0026927	0.00269705	0.00272911	0.00259915	0.00267484	0.00278012	0.00268704	0.00273335	0.00272733	0.00263485	0.00259034	0.00255656	0.0026955	0.00272506	0.00269703	6.46258e-05	0.00311014	0.00310329	0.00317027	0.00308815
110	11	0.00299705	0.00272192	0.00263948	0.00271196	0.00267937	0.00268753	0.00269884	0.00280612	0.00265095	0.00267811	0.0025962	0.00245487	0.00246258	0.00248615	0.00258642	0.00264936	0.00257761	0.00262288	0.00268582	0.00261873	0.0026506	0.000117176	0.00277122	0.00276501	0.00268669	0.0026412	0.00280876	0.00274954	0.00272696	0.00270949	0.00272957	0.00260739	0.00268662	0.00279537	0.00266257	0.00273308	0.00273509	0.00263808	0.00259203	0.00256712	0.00270659	0.00275527	0.00270338	6.57652e-05	0.00312654	0.0031182	0.00319259	0.00310935
120	12	0.00294039	0.00268955	0.00265962	0.00272033	0.00270264	0.00265906	0.00270676	0.00273742	0.00265745	0.00266051	0.00261158	0.00244477	0.00245889	0.00250176	0.00257461	0.00266324	0.00258675	0.00263606	0.00269109	0.00262453	0.00264635	0.00010465	0.00279039	0.00277851	0.00269485	0.00264591	0.00278951	0.0027524	0.0027066	0.00264177	0.00270512	0.00260745	0.00269457	0.00276672	0.00266019	0.00273819	0.00274396	0.00260871	0.00257402	0.00258927	0.0027191	0.00277763	0.00269924	6.79595e-05	0.00311776	0.00310348	0.00321332	0.00311855
130	13	0.00297694	0.00270769	0.00267517	0.00270058	0.00271128	0.00267139	0.00272898	0.0027377	0.00267211	0.00266972	0.00261055	0.00246402	0.00245922	0.00249609	0.0025819	0.00267526	0.00259442	0.00257808	0.00269526	0.00264108	0.00265237	0.000110501	0.00279718	0.00278322	0.00271691	0.00267337	0.00280775	0.00276042	0.00268199	0.0026627	0.00271499	0.00254301	0.00270545	0.00276892	0.00268246	0.00274349	0.00274528	0.00261977	0.00257	0.00260129	0.00268427	0.00269113	0.00269768	7.12521e-05	0.00312524	0.00311136	0.0032311	0.00313513
140	14	0.00297996	0.0027209	0.00257297	0.00270365	0.00273098	0.0026706	0.00269525	0.00276345	0.0027031	0.00267672	0.00262771	0.00248716	0.00246297	0.00249707	0.00256115	0.0026238	0.00256746	0.00257524	0.00270352	0.00261414	0.00264689	0.00011368	0.00277992	0.00280061	0.00273145	0.00274107	0.00282848	0.002759	0.00269617	0.00265608	0.00271384	0.00256027	0.00270597	0.00277436	0.00267149	0.00271623	0.00271816	0.00262369	0.00258377	0.00261134	0.00269781	0.00273578	0.00270527	6.91837e-05	0.00313223	0.00313051	0.00326214	0.00315684
150	15	0.00298405	0.00273898	0.00258534	0.00271473	0.00275118	0.00268316	0.00270089	0.00278959	0.00271175	0.00268545	0.0026294	0.00248462	0.00247701	0.00250473	0.00260188	0.00264109	0.00256983	0.00257674	0.00270227	0.00262299	0.00265778	0.000114369	0.00280262	0.00277017	0.00268791	0.00276723	0.00284565	0.00275791	0.00268037	0.00264992	0.00271794	0.00257436	0.0027082	0.00277639	0.00268505	0.00270887	0.00272694	0.00263207	0.00258718	0.00263181	0.00271549	0.00275239	0.00270892	6.85587e-05	0.00316517	0.00315114	0.00327067	0.00317973
160	16	0.00302514	0.00275019	0.00262966	0.00272315	0.00275924	0.00269095	0.00272145	0.00279315	0.00264835	0.00268995	0.00262206	0.00247681	0.00246513	0.00250538	0.0025884	0.00265327	0.00258115	0.00258515	0.00268425	0.00263064	0.00266118	0.000121452	0.00280639	0.00278738	0.00270128	0.00275288	0.00286652	0.00275759	0.00271054	0.00269448	0.00272663	0.00257221	0.00268567	0.00278828	0.00269345	0.00272034	0.00273215	0.00263878	0.00259877	0.00253793	0.00272788	0.00277978	0.00271395	7.84161e-05	0.00317411	0.0031569	0.00329833	0.00308112
170	17	0.00302831	0.00276032	0.00263854	0.00273213	0.00270155	0.00269911	0.00272161	0.0028023	0.00265089	0.00266596	0.00261558	0.00248587	0.00246796	0.00244579	0.0025807	0.00266462	0.00258175	0.00258837	0.00270471	0.00263684	0.00265864	0.000125284	0.00281942	0.00280397	0.00271864	0.00283758	0.00288607	0.00275827	0.00269566	0.00268363	0.00273762	0.00259257	0.00268925	0.00279718	0.00270068	0.00273713	0.00273979	0.00264556	0.00260828	0.0025464	0.00273919	0.00281655	0.00272767	8.45287e-05	0.00319608	0.0031882	0.00328385	0.00310391
180	18	0.00304614	0.00277288	0.00265458	0.00274908	0.00271335	0.00266214	0.00271997	0.00281909	0.00266414	0.00267809	0.00262897	0.00248075	0.00247103	0.00250727	0.00257414	0.00267489	0.0025952	0.00258877	0.00270885	0.0026365	0.00266729	0.000125057	0.0028325	0.00280889	0.00271652	0.00286772	0.00281433	0.00276635	0.00270405	0.00268752	0.00273708	0.00259783	0.00270034	0.00280815	0.00271043	0.00273202	0.00274695	0.0026083	0.00259878	0.00256097	0.00275008	0.00281231	0.00272806	8.35685e-05	0.00321969	0.00319807	0.00331602	0.00313002
190	19	0.00306394	0.0027186	0.00268085	0.00271766	0.00272545	0.00264933	0.00272793	0.002835	0.00267071	0.00268874	0.00262472	0.00249408	0.00247767	0.00252295	0.00259488	0.00269004	0.00259987	0.00257265	0.00271798	0.00264595	0.00267095	0.000124355	0.0028401	0.00281006	0.0027315	0.0028815	0.00284187	0.00276244	0.00271038	0.00269886	0.00270482	0.00260066	0.00270076	0.00276045	0.00271656	0.00274335	0.00276266	0.00267098	0.00261788	0.0025749	0.00276287	0.00283728	0.00273649	8.02606e-05	0.00323782	0.00322017	0.00332982	0.00317481
200	20	0.00296649	0.00274072	0.00269878	0.00272969	0.00275043	0.00266424	0.00273375	0.00284372	0.00267832	0.00269259	0.00264433	0.00251611	0.00247834	0.00244827	0.00255086	0.00269631	0.00260018	0.00258477	0.00272351	0.00264947	0.00266954	0.000118145	0.00285215	0.00280861	0.00273615	0.0027273	0.00288969	0.00276052	0.00270892	0.00271824	0.00269873	0.00261393	0.00270793	0.00276262	0.00272461	0.0027477	0.0027724	0.00263676	0.00262456	0.00258219	0.00277528	0.00284098	0.00273446	7.8079e-05	0.00321219	0.00320494	0.00335013	0.00319165
[truncated: 40 more columns]

## Sheet: N_Cell
		Priming											reinduction
time	Cycle\position	1	2	3	4	5	6	7	8	9	10	mean
10	1	1.05282	1.04483
20	2	1.06091	1.04835
30	3	1.06509	1.05201
40	4	1.0762	1.0546
50	5	1.08315	1.05865
60	6	1.08185	1.0568
70	7	1.08539	1.06274
80	8	1.0876	1.05901
90	9	1.064	1.06589
100	10	1.07427	1.06383
110	11	1.07534	1.07084
120	12	1.07697	1.07222
130	13	1.07129	1.06751
140	14	1.07988	1.06663
150	15	1.08444	1.06711
160	16	1.08381	1.06679
170	17	1.08642	1.06944
180	18	1.08485	1.07
190	19	1.08858	1.07446
200	20	1.09953	1.07448
210	21	1.09042	1.07451
220	22	1.10718	1.07497
230	23	1.11308	1.07461
240	24	1.11289	1.07735
250	25	1.1145	1.07943
260	26	1.09636	1.08501
270	27	1.10193	1.07929
280	28	1.10255	1.08675
290	29	1.1154	1.09028
300	30	1.11012	1.09148
310	31	1.10196	1.09613
320	32	1.11097	1.10027
330	33	1.11468	1.10167
340	34	1.11824	1.10515
350	35	1.13295	1.10488
360	36	1.06527	1.11766
370	37	1.06435	1.1147
380	38	1.06162	1.12871
390	39	1.06102	1.1315
400	40	1.05979	1.11599
410	41	1.06236	1.1273
420	42	1.06045	1.12634
430	43	1.0581	1.11237
