# Supplementary material for: STAT1 is required to establish but not maintain interferon‐γ‐induced transcriptional memory
Source: EMBO J. 2023 Jun 5;42(14):e112259. doi: 10.15252/embj.2022112259 (PMC10350821; doi:10.15252/embj.2022112259)
Supplement: Supplementary file 10 — Source Data for Figure 6 [file EMBJ-42-e112259-s009.zip]

Archive with 5 entries (5 files):
- 6A/Westernblot/6A-1.tif
- 6A/Westernblot/6A-2.tif
- 6B,C/6C_Phosphomimetics.xlsx
- 6E/westernblot/6E.STAT1dtag.tif
- 6F,G/qPCR/6F.xlsx
