# Supplementary material for: STAT1 is required to establish but not maintain interferon‐γ‐induced transcriptional memory
Source: EMBO J. 2023 Jun 5;42(14):e112259. doi: 10.15252/embj.2022112259 (PMC10350821; doi:10.15252/embj.2022112259)
Supplement: Supplementary file 10 — Source Data for Figure 6 [file EMBJ-42-e112259-s009.zip › 6B,C/6C_Phosphomimetics.xlsx]

## Sheet: Sheet2
	Parental					STAT1 S727E					STAT1 S727D
	Naive	Induction	Primed	Reinduction		Naive	Induction	Primed	Reinduction		Naive	Induction	Primed	Reinduction
R1	0.001478	0.875508	0.066288	2.00787	R1	0.001035	0.969185	0.016889	1.49881	R1	0.002794	1.96934	0.027255	1.707
R2	3.53e-05	0.455096	0.000182	1.24887	R2	3.3e-06	0.323845	0.00385	0.51743	R2	0.000217	2.54433	0.001627	5.86276
R3	0.00012	0.39437	1.58e-05	2.88252	R3	0.00078	0.60812	0.008655	1.30095	R3	0.001053	2.49312	0.034757	3.99879
			Naive	Induction	Primed	Reinduction	Naive	Induction	Primed	Reinduction
			mean				STD				memory ratio	STD ratio
		WT	0.000544443	0.574991	0.0221619	2.04642	0.000381553	0.123518	0.0180143	0.385376	3.55905	0.404686
		727E	0.000605967	0.633717	0.00979801	1.10573	0.000253269	0.152467	0.00310843	0.244658	1.74483	0.288277
		727D	0.00135458	2.33559	0.0212128	3.85618	0.000619644	0.150011	0.00818908	0.98125	1.65105	0.99265
