# Supplementary material for: STAT1 is required to establish but not maintain interferon‐γ‐induced transcriptional memory
Source: EMBO J. 2023 Jun 5;42(14):e112259. doi: 10.15252/embj.2022112259 (PMC10350821; doi:10.15252/embj.2022112259)
Supplement: Supplementary file 10 — Source Data for Figure 6 [file EMBJ-42-e112259-s009.zip › 6F,G/qPCR/6F.xlsx]

## Sheet: Sheet1
		Control			STAT1 depletion after inducrtion			STAT1 depletion during induction
		R1	R2	R3	R1	R2	R3	R1	R2	R3
	Naive	0.010001	0.000119	0.00127	0.001728	0.001467	0.000728
	Induction	0.942661		0.620647	0.525041	0.379604	0.28907
	Primed	0.003164	0.002597	0.003014	0.00153	0.001757	0.004183
	Reinduction	2.53136	1.88779	1.32438	2.41088	4.12087	1.65152	0.758056	0.255359	0.955328
